# Supplementary material for: Comparison between propofol and alfaxalone anesthesia for the evaluation of laryngeal function in healthy dogs utilizing computerized software
Source: PLoS One. 2022 Jul 5;17(7):e0270812. doi: 10.1371/journal.pone.0270812 (PMC9255722; doi:10.1371/journal.pone.0270812)
Supplement: S1 Table — (XLSX) [file pone.0270812.s001.xlsx]

## Sheet: Sheet3
Anesthetic agent	alfaxalone	propfol	alfaxalone	propfol	alfaxalone	propfol	alfaxalone	propfol	alfaxalone	propfol	alfaxalone	propfol	alfaxalone	propfol	alfaxalone	propfol	alfaxalone	propfol	alfaxalone	propfol
Dog	A	A	B	B	C	C	D	D	E	E	F	F	G	G	H	H	I	I	J	J
Experientment stage	1	2	1	2	2	1	2	1	2	1	1	2	2	1	1	2	2	1	1	2
Frame (30 frame/second)	A/L(pixel length)	A/L(pixel length)	A/L(pixel length)	A/L(pixel length)	A/L(pixel length)	A/L(pixel length)	A/L(pixel length)	A/L(pixel length)	A/L(pixel length)	A/L(pixel length)	A/L(pixel length)	A/L(pixel length)	A/L(pixel length)	A/L(pixel length)	A/L(pixel length)	A/L(pixel length)	A/L(pixel length)	A/L(pixel length)	A/L(pixel length)	A/L(pixel length)
1	47.9737	29.7904	25.7331	31.371	44.971	61.7939	27.4839	46.9234	43.4943	24.4538	33.513	40.1413	17.0533	55.1945	22.3584	29.9668	39.9383	55.6218	34.0714	52.886
2	48.064	29.7784	26.0095	31.0897	45.1041	61.7468	27.3083	46.9054	43.4943	24.3852	33.5614	40.4809	17.0656	54.8546	22.3403	29.9668	39.8892	55.6502	44.4997	53.5992
3	50.4843	29.6253	30.0129	33.3556	41.3857	62.3875	28.4452	47.2818	43.7217	25.0668	37.1497	40.686	18.5859	55.4259	22.4131	28.6537	44.8768	55.6199	37.0388	54.5337
4	50.9253	29.4473	29.8845	33.565	39.6373	62.3162	28.3909	47.2275	43.7367	24.8181	37.4745	40.6681	18.5859	55.807	22.395	28.9524	45.1269	55.7914	37.1516	55.4017
5	50.2747	29.4129	29.8845	33.565	39.9707	62.2214	28.4196	47.1554	43.7817	24.8289	37.6942	40.8477	18.5993	56.2012	22.5142	28.6825	44.9877	55.8201	44.6944	55.8253
6	50.663	30.3366	29.694	33.6253	39.9855	61.5657	28.4609	47.2095	43.8269	24.4144	37.6574	41.1017	18.6127	56.4043	22.5131	28.337	45.1549	55.7341	38.9432	55.3458
7	50.9913	29.2019	29.4686	33.6859	39.0964	60.5403	28.4409	47.318	43.8419	24.5092	37.6758	41.2116	18.6938	56.4132	21.2952	29.8329	45.7215	55.6199	36.3228	54.6017
8	49.7433	30.6341	27.1868	34.0377	39.6755	62.4573	28.5737	47.6437	43.5704	23.5556	34.4652	41.4254	18.6773	57.627	21.7138	29.8747	46.3012	57.093	43.0872	54.769
9	48.6375	30.527	26.3466	33.4263	40.2756	62.2307	28.4575	47.272	44.1793	23.309	37.6668	41.5364	18.0349	56.0707	21.4012	29.51	44.3302	57.6365	41.9503	55.0458
10	47.7785	30.3223	26.5208	33.8151	40.1666	61.6875	28.6777	47.5057	45.488	23.8158	37.8751	40.747	17.8806	57.9464	22.6177	28.8214	43.8476	56.0237	43.2482	54.547
11	47.1315	30.3027	26.5364	33.7253	41.0502	61.3306	28.7289	47.6484	43.9257	24.3443	39.2425	40.882	18.5735	57.027	21.115	29.082	42.3247	57.4537	39.7686	53.7073
12	47.9962	30.2045	26.6639	33.0697	41.021	61.4475	28.7229	47.5756	44.8334	24.206	38.0483	39.3301	17.8509	57.2276	21.5295	28.6185	43.486	56.8934	35.6474	55.4189
13	47.0676	29.4875	26.5439	32.9451	43.6972	60.7497	28.8349	47.2226	44.4689	23.93	37.4138	38.7251	18.2968	57.6141	19.5184	28.4083	40.8975	55.7943	41.2363	56.3516
14	47.6397	30.5596	27.121	32.9146	42.4656	59.9394	28.3481	47.0478	44.4521	23.7975	37.1598	39.1034	17.6912	57.4831	21.2387	28.2355	42.9198	56.3907	41.1808	55.8723
15	49.1703	30.9886	25.9605	32.6559	42.7074	60.7421	29.4811	47.109	44.4036	23.1246	37.792	39.0325	17.8598	58.0242	20.853	28.2879	41.9017	55.0306	40.1096	56.3056
16	49.6822	31.4315	27.5238	35.4281	42.0779	60.7867	30.0807	46.8628	43.8179	23.6873	36.4057	39.6846	18.6953	57.978	21.7917	27.4729	40.0826	55.2535	40.2678	54.4847
17	49.4684	30.8552	28.6313	34.1931	41.7244	60.5862	29.4426	47.6385	42.9773	23.1386	36.703	39.8891	17.4217	58.0786	22.3116	27.9078	44.3481	55.7062	40.6569	55.3717
18	49.4021	31.4479	26.0763	32.5527	41.3765	60.0416	28.5014	47.604	43.7487	23.9301	37.8097	39.2601	18.2969	55.0213	22.4509	26.5949	40.3259	54.6741	41.0316	57.3394
19	49.4544	30.393	27.5437	33.6514	41.6472	59.9019	29.8636	47.8269	44.1581	24.7285	35.4591	40.1324	18.4314	56.8556	22.5149	28.5924	41.3944	53.5938	35.4711	56.6976
20	48.9453	31.6905	27.2496	32.267	42.3784	59.5696	30.9291	47.2017	45.5586	24.1972	37.4037	41.5523	18.3733	57.6546	22.5378	27.9756	42.1419	53.4388	43.4912	56.6197
21	48.8823	31.81	25.6174	32.6073	42.769	59.5285	29.4918	46.3657	43.7685	23.9976	37.4358	39.4185	18.0334	55.0305	22.3855	27.2905	35.0899	50.2643	34.9272	57.1247
22	49.181	32.1484	27.1858	33.5654	43.3822	59.7739	29.6319	47.3087	42.9876	24.0261	37.7446	41.4468	17.9753	57.276	22.473	28.277	39.2337	59.2407	35.2132	57.3504
23	49.8553	31.7625	27.2314	32.3186	44.1206	60.0641	29.446	47.4343	44.7441	23.2918	37.934	40.1102	17.5635	58.4635	22.513	28.0972	39.8601	69.5162	40.9047	54.4425
24	50.1324	32.0862	28.4701	32.9215	43.6305	60.2412	29.4966	47.3382	44.9399	22.7955	37.8075	40.7048	18.3852	56.6702	22.6452	27.9608	39.6492	82.98	39.0055	56.1324
25	49.8366	32.1059	27.3027	34.2819	44.0323	60.1432	29.8521	47.6665	44.3952	22.537	37.6317	41.1053	18.1693	56.7259	22.3922	28.4168	39.4505	89.5165	35.0364	53.171
26	48.9474	32.7515	29.9657	33.5441	43.4438	59.5556	29.1494	47.5381	44.1472	21.7461	36.68	40.9371	18.3105	57.7916	23.0419	29.1268	41.2932	88.8477	42.7532	52.6214
27	48.2544	31.583	28.0695	33.5213	42.9574	60.0377	29.0476	47.9787	45.1151	22.1755	37.4686	40.3553	18.5097	57.4251	22.6888	28.6262	41.266	76.8973	34.4323	53.7495
28	47.7723	31.3782	27.3637	33.7278	42.8604	59.7167	29.363	47.7222	43.5427	23.207	37.5327	41.0866	18.6105	57.6611	23.13	29.094	38.1661	79.641	39.0893	53.2049
29	48.7038	31.1485	27.4525	33.0869	41.4968	60.5247	29.2949	48.0473	44.1661	23.102	37.7047	41.0522	19.142	59.0478	22.1829	28.8886	41.3828	79.3254	42.8692	53.2997
30	50.074	31.6932	27.7681	34.0516	42.3626	60.3624	29.9156	48.0206	43.0711	23.3534	37.0588	41.1361	18.7472	58.6383	22.1639	28.7059	39.9487	70.5673	35.8035	55.6211
31	49.9196	30.9178	28.7758	34.0205	42.517	60.5255	30.5652	47.8648	43.771	22.991	36.7685	41.1165	18.5369	57.5223	21.992	27.6014	38.0888	71.6804	35.158	51.6231
32	49.9334	30.807	28.6172	33.4717	42.3521	60.8988	29.7115	47.6565	43.6304	23.4031	36.0758	41.8214	17.5146	58.7759	22.1685	28.4523	39.7941	68.4159	41.5249	54.7167
33	50.1849	30.9712	28.7561	33.1194	42.7993	61.0491	30.459	46.9996	43.5587	22.9184	36.1081	41.929	18.2786	58.1659	22.4771	28.4421	37.3732	60.5098	40.5839	55.0065
34	50.6637	30.7251	28.7956	33.5654	43.3227	61.3396	30.1548	47.0137	43.6951	22.5801	35.9538	41.9789	17.3099	57.0483	22.6309	27.4688	39.112	61.2404	43.0073	55.132
35	48.2083	30.6967	29.9693	32.2689	42.8688	62.3141	29.6902	47.4666	44.0261	22.7149	37.8731	41.7164	16.6716	57.1608	22.284	27.8893	39.4987	59.2927	40.6982	57.733
36	48.7465	30.8689	26.1522	31.5968	42.201	59.8415	29.2549	46.8814	43.418	22.5851	36.5166	40.0175	16.3201	56.6201	21.8985	26.8925	34.9199	56.3436	36.4316	57.9331
37	48.6511	30.9156	28.3464	33.4844	42.8077	61.7447	30.8713	47.5696	44.1168	23.8959	37.3669	40.9134	17.2885	57.5782	21.8735	28.3509	37.7031	58.2872	34.7749	56.0355
38	48.5203	31.1671	27.843	34.197	43.8571	62.2545	29.7439	47.955	44.1223	23.4634	38.3694	41.8971	17.5076	57.6723	21.9272	28.0549	39.6225	56.6377	38.2968	57.311
39	51.4342	31.1259	26.3372	32.4037	43.1393	62.8636	30.4677	47.1756	44.5261	23.7194	36.879	41.4679	17.3429	58.2864	21.648	27.7187	39.9103	54.7898	34.8358	54.2953
40	51.909	31.775	26.8274	33.4418	43.2579	62.5661	31.4164	47.354	43.7886	23.4323	38.0284	41.4854	17.5397	57.3553	22.0112	26.9994	40.3777	56.9005	34.8356	53.6145
41	51.554	31.6892	26.632	33.6368	43.6048	61.8172	30.409	47.1107	44.1407	22.2571	37.6037	42.7967	18.2183	57.8056	22.0542	28.0829	38.8447	53.01	35.563	52.7321
42	49.8985	32.2011	26.499	32.4777	43.542	62.5246	31.2337	47.2356	43.8904	22.8166	36.8279	41.9372	18.327	57.4801	22.0898	28.0557	37.2494	55.539	35.4202	54.3948
43	50.397	32.2488	27.523	32.355	43.5463	61.729	31.4449	47.2464	43.9904	23.9035	36.9231	42.5937	17.7156	57.9043	22.2857	28.3217	41.3622	53.1887	36.1328	54.0387
44	48.2045	32.6769	28.6876	31.8865	43.4724	61.5608	31.3866	47.3234	43.9102	23.4182	36.8903	41.9493	18.1061	57.3191	22.2803	28.079	37.7835	51.5311	36.1412	54.3435
45	48.0309	31.7347	25.0105	31.1285	42.9543	62.9019	31.4292	47.5181	43.7089	23.6246	36.75	42.3689	18.0183	58.1428	22.1007	28.509	38.8228	51.2691	43.0085	54.8238
46	46.7207	32.158	25.5682	33.4861	43.5308	62.2	31.0608	47.4609	44.0705	24.1617	37.1146	42.6931	16.8113	59.126	21.8308	28.5006	37.8647	51.7695	36.1534	51.9479
47	47.6901	32.2778	26.8845	32.6316	42.9272	62.0393	32.4399	47.3331	44.2192	24.0106	37.2925	43.4745	16.9535	58.5265	21.6667	29.5222	43.3421	51.1224	35.7603	55.5942
48	48.0341	32.9278	27.161	33.276	42.9925	62.1593	32.2665	46.1709	44.8819	23.7767	38.3633	44.1135	17.3059	59.5726	21.6858	28.818	42.4312	49.4656	40.6395	57.783
49	47.846	32.5398	26.7863	32.9792	43.44	62.9256	32.2105	45.9977	43.6049	24.7602	38.4578	43.4074	18.9779	60.04	21.5455	29.3849	40.9008	50.7198	39.0543	55.4863
50	47.5882	33.7968	24.9097	33.7245	42.7606	63.2805	31.4762	46.1427	43.4873	23.5387	39.0864	42.5523	17.4828	59.6368	21.5437	29.1992	41.0413	49.2474	39.4096	54.9215
51	46.9972	33.6481	25.1519	31.4656	45.1011	63.254	32.6585	45.9992	43.1863	21.5663	37.0039	42.9704	17.5725	58.1216	21.2876	27.7599	36.3756	48.5089	39.1859	55.1822
52	50.0474	33.8234	26.3193	33.9245	42.5492	63.758	32.7042	45.8601	43.6168	23.9766	36.0779	43.5338	18.049	59.1214	21.5077	28.3945	40.3117	52.7064	42.0012	55.9517
53	49.5037	33.5397	25.5102	33.7144	42.1292	64.3894	31.8893	46.1177	43.6795	23.479	39.0238	43.438	18.4303	58.5796	21.5317	28.8898	44.0966	55.0732	40.0487	52.9552
54	49.5874	34.0438	26.9967	33.4314	42.0573	64.5028	33.6531	46.2629	44.2818	23.3102	39.3009	43.9913	18.3053	57.9605	21.8705	28.1038	40.5754	50.8224	38.9294	54.5264
55	50.1844	33.9903	26.5519	34.2667	42.2353	65.0435	31.4438	46.6476	43.7218	24.6292	36.9777	44.1721	17.7269	58.1974	21.5357	28.1667	39.4775	52.2625	36.0999	53.4659
56	51.9808	34.3246	26.543	33.7518	42.205	65.6392	32.7846	46.9178	44.0383	23.1475	38.669	44.1678	17.7905	57.5474	21.8196	28.1695	44.9733	50.5651	36.2515	51.7892
57	50.7748	34.3115	26.7377	32.3205	46.3726	64.6425	32.5256	47.1183	43.7667	23.5471	39.0776	43.5072	18.3333	58.1505	21.7568	27.9802	41.9193	51.3121	35.3092	51.8966
58	49.7993	35.6094	26.9778	33.4156	41.5809	65.6181	32.0803	46.4548	44.9778	24.8958	39.3987	44.4078	18.4485	58.5832	21.803	29.2145	44.4702	50.1512	35.2689	50.771
59	48.8072	34.5714	26.895	33.4655	41.0131	65.1643	32.6296	46.8248	44.0267	25.265	38.9823	44.2371	18.074	57.472	21.8458	28.6153	42.1172	49.062	37.9682	53.1379
60	48.8956	35.4046	26.9773	32.8423	41.366	65.997	32.2911	47.0214	44.1684	24.4126	36.6464	44.8711	18.5659	57.5225	22.0064	28.4291	40.7606	49.4764	35.0244	52.7
61	48.2528	35.479	27.3815	33.6234	42.5945	66.9356	32.5296	47.3083	43.9241	25.0831	37.5946	44.8755	17.9416	57.2476	21.8527	28.7873	39.7642	50.9853	38.2123	49.7466
62	48.9592	35.0149	26.831	34.4123	45.7743	67.1704	32.6615	47.3499	43.6379	24.4923	37.456	43.8099	18.2096	56.0173	21.8041	29.4171	46.7083	48.9092	41.0446	51.0238
63	48.6118	34.046	27.0352	34.9076	42.3181	67.636	32.8717	46.924	43.9884	24.379	36.0202	44.6612	18.0598	57.7586	21.4098	28.9188	43.0661	50.8464	35.5929	51.028
64	47.0929	34.0718	26.9619	34.5088	42.4651	68.3831	31.9478	46.9384	44.4349	24.8826	36.746	43.3203	16.3344	56.377	21.547	29.2687	45.3028	49.5312	40.8502	50.3094
65	46.7168	34.0852	27.0904	34.6635	42.5337	68.9728	32.9388	47.3823	44.1062	24.3289	36.0313	42.9043	17.7454	57.81	21.7083	29.4953	43.9489	49.7958	38.5408	50.1477
66	46.4763	33.5509	26.496	32.5249	42.2352	68.6082	31.0916	46.0969	42.3854	23.7095	34.636	41.9817	15.8729	56.9867	21.874	29.0216	38.9211	48.6505	46.1449	49.8978
67	47.7186	33.9833	27.8128	33.51	41.9001	69.5051	32.357	46.9981	43.8475	24.8009	36.1418	43.4592	17.3242	58.2197	21.6779	28.963	42.0434	50.0367	44.0307	46.584
68	48.1887	33.1342	27.1526	34.48	41.9299	68.9115	31.8742	47.0846	43.9945	25.7225	36.8794	44.3539	17.5859	59.1265	21.8891	29.5004	40.6867	51.6833	44.4859	47.0198
69	48.077	33.3473	27.2862	34.7781	41.4479	68.6762	32.2744	47.1875	44.2402	24.9595	36.7962	44.0521	18.4086	59.152	21.8178	28.7489	39.2124	50.5222	44.8803	50.524
70	49.3173	33.3021	26.7073	34.5049	41.2373	68.9225	32.2268	47.5896	44.2231	25.5133	37.1223	43.9671	18.4598	59.7446	22.0024	29.6374	46.6278	52.723	39.9018	48.175
71	49.5465	33.3264	26.6778	33.8925	40.2734	68.2178	31.6202	46.5865	43.8917	24.8553	35.6935	44.8203	17.9584	59.3923	21.6858	29.2886	42.2534	52.3966	37.8615	50.1642
72	49.8121	34.1374	27.097	34.5664	41.9092	67.5019	32.1426	47.3476	44.1054	26.3426	36.1623	44.8139	17.8053	59.6441	21.6673	28.8629	49.1716	51.4811	37.9767	50.4129
73	49.3106	33.807	27.8954	35.3087	41.8646	68.0106	32.8326	47.1538	44.2603	26.6283	37.8953	44.9111	18.1158	59.8239	21.5586	26.1181	40.1693	50.4449	36.6728	49.0515
74	49.4351	34.2681	26.4066	33.747	42.4119	67.5941	32.4529	47.3951	44.5255	25.2493	37.5025	45.9402	18.1804	61.0342	21.432	29.0354	39.8282	52.8519	43.165	51.0747
75	48.1538	33.3225	26.0414	33.7585	42.052	67.4445	31.6523	47.2665	44.7927	26.4053	38.0634	45.6658	17.2846	61.1679	21.6634	28.2296	36.954	51.0435	37.1174	49.5236
76	48.5719	33.5815	26.2294	34.0415	41.3835	66.959	32.9791	47.5381	44.5068	26.2944	36.9542	44.4159	17.1627	60.9312	21.8222	29.3279	39.0424	51.4609	36.7324	48.5134
77	47.8981	33.9434	25.0812	34.1775	41.8329	67.725	32.9433	47.6428	43.4258	25.8587	35.3046	45.5735	17.0247	62.1826	21.5079	28.5275	40.7588	48.4884	42.0828	51.3318
78	48.2182	34.0981	24.9879	34.0346	41.6736	68.3459	32.1212	47.244	44.1624	26.5768	37.9094	46.0516	17.5019	60.4516	21.4851	28.5238	39.074	49.6051	43.5178	49.5944
79	49.4465	33.346	24.7657	32.1791	41.5804	67.9005	32.0574	47.6439	44.3463	26.1954	37.4427	44.9432	16.6796	61.2933	21.3064	27.3818	40.1911	52.9501	43.3847	49.9865
80	50.0067	33.2734	27.7059	35.4378	40.2821	68.0075	32.5339	47.5658	43.8077	26.9667	37.3739	45.2535	16.6977	61.8497	21.6218	28.2355	41.2325	62.2301	35.8236	51.4169
81	48.6562	33.909	25.9649	32.246	41.8701	65.9381	31.5123	46.5471	43.2775	26.1471	36.8354	43.7812	16.192	61.4229	21.6178	24.9068	34.2044	61.3788	35.1235	51.1029
82	47.9147	33.2903	27.9742	34.6763	41.2941	68.3535	32.0049	46.9809	43.848	27.3111	36.055	45.0655	16.5504	62.427	21.9794	27.3824	42.7564	71.7072	37.7435	52.6487
83	48.3924	32.8832	28.6876	35.6017	42.0326	67.2902	31.6885	46.6909	44.4577	26.9631	36.9563	45.6776	16.7467	63.2383	21.772	27.9348	47.5651	77.0585	43.2349	53.753
84	48.8155	32.962	27.8952	34.3436	41.4439	66.785	32.6107	46.4758	44.0965	26.4471	36.9204	45.0895	15.8437	62.4216	21.9809	27.9651	45.9091	71.4316	42.0813	57.8306
85	49.4584	33.5233	28.2151	35.4462	41.5625	67.3897	32.5061	46.1966	44.2867	29.4104	37.3811	43.5624	17.9799	63.4149	21.6369	28.6313	44.3885	71.2955	35.6985	57.8248
86	47.9118	33.9524	30.7388	35.2941	41.7147	67.4698	32.1569	46.6336	44.0102	26.2729	36.8493	44.4546	18.2494	62.962	21.5149	28.0454	43.4321	68.0146	41.3723	60.5608
87	49.3688	32.9794	27.3273	33.8747	41.8706	67.5283	32.2835	46.817	43.9829	26.8732	36.4959	44.1105	18.2997	63.8038	21.411	28.0706	41.5279	66.5618	35.1541	60.902
88	48.6755	33.4235	27.2447	35.5925	41.8665	67.1137	32.8869	46.2834	43.7402	26.4011	35.7742	44.7547	17.2607	63.7222	21.4563	28.0181	44.2652	65.2693	36.0543	59.3228
89	47.3112	32.9239	27.752	34.027	42.8112	67.3724	33.3948	46.4488	43.3969	26.7716	37.1504	43.914	18.0203	63.7368	21.5149	28.4251	39.7266	62.6727	34.9476	59.3857
90	45.1696	33.5533	27.0095	35.2328	42.1579	68.1877	31.7421	46.7062	43.7462	27.7848	36.02	44.0043	16.5214	64.4117	21.6052	28.1701	40.1235	60.7062	36.0923	58.3962
91	45.7855	31.9362	30.726	35.3798	42.6513	69.6256	32.8676	46.7788	44.3003	28.032	35.7935	44.4517	17.2274	64.2451	21.3555	28.4442	44.3245	58.8841	42.4923	58.0997
92	45.693	33.2193	28.0458	34.9855	41.765	73.511	32.3909	46.5382	43.8909	27.0011	36.6304	45.7168	16.7368	63.0554	21.5443	28.7971	39.7301	56.7044	34.9414	60.4251
93	45.3448	33.6836	27.0354	36.052	41.3411	79.6791	31.5959	46.6056	43.3154	26.7049	36.1916	45.5773	18.1231	64.5757	21.7652	27.8047	38.8999	52.8709	38.7145	56.464
94	45.758	33.9934	27.7475	34.6384	41.5492	82.6236	32.8129	46.106	43.7056	28.7651	36.8936	45.6914	17.1729	67.3913	22.0135	27.7539	47.9421	54.866	35.5549	57.3496
95	46.1929	33.4908	28.1434	34.9396	42.1232	86.794	32.3654	45.9931	43.9047	27.1767	39.5166	46.2657	16.9345	74.3507	21.7037	28.3377	41.0821	54.288	35.7222	59.6553
96	46.2749	33.7743	26.49	32.751	42.0159	88.7613	30.925	45.6985	43.0392	27.2591	37.1469	43.9618	15.1869	51.9737	22.0389	27.6648	37.81	52.7287	37.2856	58.4815
97	45.6294	32.7227	28.4798	34.6258	42.3885	89.328	31.7414	46.1312	43.9142	28.0412	36.5644	45.5391	17.7085	63.4026	21.6818	27.4855	41.5663	51.5201	35.6242	59.1165
98	46.2637	31.8162	27.6595	34.8407	42.2196	87.4453	29.3485	46.3716	45.9819	28.462	36.7583	45.7646	17.9157	63.643	21.8131	28.2525	40.2933	54.9375	43.2182	58.271
99	46.7853	31.4403	26.8632	34.3732	41.6932	84.1918	28.9874	46.6858	44.3355	28.2346	38.0934	45.1437	17.0148	62.0226	21.8693	28.3928	42.189	52.5583	40.3697	60.0489
100	45.1709	32.6462	26.5885	34.812	41.2413	79.7173	30.0773	46.7416	44.3972	27.1834	37.0038	45.7372	17.3791	62.7898	21.7214	29.3289	44.0589	52.773	36.1022	57.6537
101	45.3401	32.5575	28.6606	33.4716	41.1349	72.272	30.3979	46.9193	43.6011	28.0227	37.6356	46.3897	16.131	62.173	21.7009	29.3368	50.8102	52.9724	39.2712	55.7051
102	45.615	32.8937	28.0758	34.5336	41.5941	63.2178	30.0813	46.7327	43.7036	27.8182	38.2022	44.9261	17.0492	61.7211	21.9082	28.152	45.3851	52.6832	36.3265	57.8684
103	46.2974	32.8334	28.0541	34.1751	41.272	44.542	29.8739	46.1905	43.447	27.6818	38.5872	45.3683	16.4977	60.6564	21.8397	28.3056	45.2456	52.0856	34.4636	55.7642
104	45.6767	32.7842	27.4754	34.5499	40.831	60.5285	30.7626	46.2991	43.8202	27.6617	38.8159	46.0747	16.8974	60.5126	21.9565	27.8616	45.0358	51.9309	35.858	58.4804
105	44.1184	32.8538	26.744	34.1273	40.4059	67.4792	30.8791	46.3401	44.0944	27.9989	38.9039	45.7398	17.2451	60.8205	22.0805	27.4585	40.0495	50.5204	36.2384	60.4377
106	47.6175	32.561	26.0999	36.4884	40.5701	56.0068	30.3827	46.3015	44.2627	27.527	38.1065	45.5348	16.5891	59.8316	21.6864	28.5453	43.9944	50.7386	37.4273	56.9984
107	46.6158	32.5131	26.6452	34.509	40.294	76.7688	30.6385	46.6093	43.7701	27.3156	39.8353	46.9544	17.5542	59.8462	21.5893	28.4199	40.4252	51.721	35.6076	62.2104
108	45.1402	34.2063	26.2201	34.1925	40.0874	80.5629	30.6954	46.2557	44.0422	27.8182	37.7966	46.3439	17.0256	60.872	22.0346	28.9138	41.3194	49.3486	40.582	62.7391
109	44.8475	34.7198	26.0272	35.0338	40.8295	84.8508	31.2627	46.4084	43.6479	26.8566	37.6548	47.801	18.1797	60.872	22.0024	28.0597	49.993	51.3607	36.8731	62.768
110	43.576	34.7832	26.7084	34.0775	40.5717	87.327	30.9719	46.2094	43.5017	27.2664	36.3403	46.8584	17.9517	60.6475	22.2786	28.0637	46.9893	52.4249	41.0353	59.5829
111	44.6104	34.673	25.5674	33.4804	40.9301	83.3887	30.065	45.223	43.4906	26.7837	36.3442	46.7612	16.8516	58.5017	22.0039	27.7538	41.208	47.0184	35.0682	61.571
112	44.4146	36.3678	25.5404	34.3965	41.5731	80.3476	30.1671	45.9313	43.3824	27.6972	36.6845	47.0283	17.6507	60.2496	22.0797	27.9107	43.8929	49.849	35.4128	59.0618
113	45.3667	36.8915	26.1925	34.9612	41.5606	78.9015	30.9355	46.4683	43.6242	27.8699	35.8238	48.4279	17.3359	59.9817	21.7251	27.8892	45.2168	51.6531	41.5737	61.2283
114	45.6705	36.4195	26.6568	34.4781	41.126	77.1472	31.063	45.6255	44.0107	27.9042	35.8215	47.2866	17.6135	59.0663	21.9188	28.0023	41.6519	51.9857	36.6481	64.3043
115	44.2546	34.5491	26.2373	34.5755	40.8834	75.7962	31.5014	45.984	43.6032	27.2774	35.6623	47.22	17.1585	60.8025	22.4447	28.1182	48.2434	52.3945	40.3722	63.5622
116	44.2557	35.5872	25.9343	35.0386	40.6753	74.1487	31.9168	45.8886	44.1511	26.0807	36.4695	47.0783	16.3224	60.0735	22.4694	28.4786	43.0679	51.7493	42.5466	55.6333
117	45.9029	34.9861	26.2056	35.47	41.1312	72.2792	31.8876	46.3234	43.3745	26.7224	35.9292	47.6199	16.9297	59.7606	22.4073	28.7315	45.5772	48.6188	36.202	63.6179
118	45.4961	35.4832	25.2456	34.7516	41.611	71.8384	32.1163	45.9824	43.5583	28.1629	36.6415	46.1793	17.2756	59.3331	22.4369	28.7221	43.0352	51.1123	34.5697	63.3298
119	45.5624	35.8421	26.5079	35.7501	41.6604	71.4917	32.2525	46.1794	43.9045	28.5256	35.6138	47.2901	15.9375	59.9926	22.2414	29.1371	42.657	49.6526	35.1523	61.2652
120	46.6482	34.8371	25.9305	34.5022	41.4193	70.7509	32.5481	45.6238	43.252	28.4152	37.0881	47.345	17.9389	60.536	22.6585	29.12	38.8623	48.8943	35.693	63.0483
121	46.9045	33.531	26.0961	35.0219	41.6682	71.023	32.6322	45.6925	43.7947	27.1596	38.2169	46.8407	17.1261	60.3694	22.2856	29.0883	40.3669	51.0016	34.163	59.5123
122	45.9994	33.8398	28.2028	35.6655	40.751	71.0234	33.4451	45.9405	43.9773	26.8323	36.3128	47.199	16.3686	60.059	22.0748	29.5527	41.1296	51.2787	35.087	63.5814
123	44.2696	32.8151	25.5908	34.4212	40.9574	70.9819	32.651	46.0969	44.3917	28.1042	37.8537	47.2898	18.3046	60.1291	22.0653	28.8873	37.9528	48.2221	35.2112	62.2623
124	43.1545	34.0056	25.1176	35.2237	40.4545	69.9282	31.3211	46.229	44.3683	27.1311	38.2014	45.7317	17.2492	59.4496	22.1614	29.1938	38.9562	49.0417	39.4424	65.5668
125	43.5262	32.1135	25.3256	34.1228	41.9601	70.1172	32.1181	46.1865	43.4515	26.9731	37.5122	46.6334	16.6274	59.6526	22.0819	29.2312	38.6628	50.2444	35.1301	74.3459
126	45.0097	31.6131	23.6045	34.4298	40.4709	68.2893	30.7004	45.7388	41.9498	25.4705	37.0976	44.7208	16.4028	58.6521	22.2078	28.5033	38.0711	49.546	35.3784	62.7071
127	44.6462	30.8297	25.3674	35.6302	44.6611	69.388	33.0577	45.6892	44.1253	26.9359	38.5778	46.3739	16.9351	60.1182	22.7208	28.8555	42.2823	52.2862	35.1769	76.91
128	45.2423	29.4194	26.2106	35.0535	41.0228	68.8075	33.0996	45.1907	43.9665	26.9129	38.5844	47.2546	16.6511	59.6415	22.6384	29.4496	40.5127	51.5575	35.8251	73.2143
129	47.0444	28.4128	26.416	34.269	41.221	68.767	32.1378	45.3277	44.3398	26.5443	38.8844	46.2968	15.3235	58.7061	22.5138	29.1213	40.1248	48.4526	36.3608	69.2686
130	49.0354	28.3274	27.8818	34.4045	40.7978	70.5758	34.0727	45.5002	44.063	27.5995	38.6287	46.1017	15.0548	59.471	22.6669	28.5436	40.577	50.0993	36.9312	64.488
131	48.3028	27.9582	25.9941	34.191	41.3976	73.4578	33.1713	46.1189	43.9826	26.9642	38.1717	45.8601	14.0469	57.9148	22.6361	28.576	41.6777	48.4289	41.4277	63.0256
132	47.4055	28.9552	25.4836	33.7756	40.9229	75.6281	31.9315	45.7186	43.8371	27.8907	36.9087	47.1925	14.6584	59.4142	22.429	26.2129	39.0808	49.2375	40.4664	64.1712
133	49.4746	30.8084	24.1464	34.689	41.4497	79.3623	31.7359	45.2822	43.4707	27.8337	37.8618	46.9525	15.1904	58.5667	22.0205	28.4163	39.552	50.5455	36.6729	62.1458
134	46.0263	30.5389	25.1289	34.0737	41.7852	80.2371	32.654	45.1883	43.6315	27.5073	35.988	46.0209	15.6016	59.5402	22.0631	29.0791	36.1035	47.4084	42.1974	59.0796
135	45.0212	31.0209	25.0954	34.3689	42.1192	79.2586	32.4523	45.3062	43.6205	27.0117	33.1884	47.3485	15.043	58.7361	22.2451	29.1396	35.8447	47.1707	37.1731	56.2169
136	46.9744	31.5368	25.4922	34.8099	41.9683	78.043	32.961	45.923	43.6397	27.1017	36.3216	47.8752	15.1803	58.8778	22.0521	25.551	40.8741	53.886	37.8478	46.5103
137	45.2149	29.7853	27.897	34.7189	41.7642	76.2476	32.9248	45.7116	43.654	26.9681	36.1493	46.5459	14.2756	58.0437	22.2934	28.5855	39.5836	64.1993	36.5729	53.482
138	45.4045	30.0954	25.5424	33.9375	41.9578	73.9412	32.2116	45.619	43.4619	27.0201	34.0832	45.8449	13.4694	59.4599	22.496	27.0076	37.3681	66.4236	37.3321	50.1334
139	44.8247	30.0441	25.5133	34.6725	42.5692	73.4011	32.3339	46.2305	43.7282	27.369	37.8647	46.7641	16.1834	59.3417	22.2734	26.4562	39.5909	80.4995	38.3386	51.833
140	43.7326	31.3532	25.7524	34.4287	41.5334	70.6518	32.3602	45.3618	43.8121	25.8254	37.8197	46.8928	14.7373	59.5183	22.1212	27.385	39.2503	66.0851	39.5666	52.7984
141	44.1585	33.2617	24.1967	34.2017	41.669	69.0132	30.67	44.7467	42.6266	25.8683	34.2872	45.7055	13.281	58.8107	21.6798	26.593	37.7308	49.0248	36.1674	53.0791
142	42.9164	32.6412	24.8197	35.5057	41.2202	68.8127	31.47	45.3295	43.396	25.5498	37.4472	46.4611	15.3931	58.7292	21.8794	26.2718	39.8761	77.3525	36.2232	54.7011
143	43.9905	32.4923	25.9176	35.5721	42.1063	69.7663	31.728	45.2305	43.9725	25.2746	37.2291	46.7848	15.126	58.8955	21.8508	27.725	40.1687	63.4279	42.2613	54.5407
144	44.881	31.5758	25.49	34.8339	41.9133	73.9706	31.6473	45.888	43.2024	25.4446	37.1238	47.2161	16.2598	58.4288	21.9053	27.3749	40.0065	58.7795	40.3135	53.4637
145	43.9622	31.4296	25.9652	35.399	41.5874	79.1516	30.9223	45.6152	43.4005	25.7414	36.9376	46.7909	16.7167	59.5135	21.9675	27.0269	39.5823	62.8344	35.1032	56.1905
146	44.1885	32.5461	26.3944	35.7143	41.3129	83.1243	32.2089	45.2061	43.8146	25.9445	35.5544	46.0498	15.1661	58.3223	21.9196	27.7994	37.5287	55.3787	36.2617	55.0414
147	44.2299	33.9866	26.0912	33.3086	41.2893	83.1609	31.2153	45.7748	43.1007	26.6125	36.3571	46.3007	15.9382	58.518	21.8365	27.1478	39.3982	55.4491	35.7393	54.0639
148	46.2218	35.3435	26.5227	33.9566	41.0676	81.4755	31.8836	45.4098	43.6779	26.8852	36.792	45.9843	15.9239	57.8423	22.3499	27.4035	37.9427	55.3998	34.7589	52.798
149	47.0018	33.983	27.133	34.669	40.4442	77.6244	31.1924	45.4895	43.5597	27.196	37.4139	45.4569	14.7021	57.7213	22.0735	27.4935	35.7015	51.3718	35.3312	53.9671
150	46.8143	31.9421	25.1752	35.4622	40.706	75.1038	31.6473	45.1449	43.7836	27.2251	37.0699	45.5236	16.0127	57.6856	21.8548	27.4347	35.9022	52.5395	35.0532	52.7503
151	46.6834	30.1193	25.5342	34.6203	40.7543	73.8299	30.0248	45.7159	43.8769	27.407	36.6667	46.0691	15.8432	58.3098	21.5479	26.5435	39.7992	53.0752	34.2848	51.445
152	48.5834	31.3711	26.6809	33.8788	41.1904	72.2998	31.0695	45.2441	43.8539	26.771	35.9313	47.3873	14.2372	56.5167	21.4758	27.6542	35.5175	55.7039	35.2945	53.7686
153	47.9433	30.9645	24.871	33.9382	40.7985	71.7989	30.6848	45.4639	43.2593	26.7725	35.0276	46.8575	15.3797	56.7056	21.8092	28.3227	37.6129	55.9366	35.4881	51.4098
154	46.0807	31.7123	26.3707	33.2682	41.5075	70.875	30.2796	45.5509	43.3075	25.8285	35.6675	47.4781	15.4005	57.8269	21.7587	27.4302	41.9218	59.581	36.1365	51.6849
155	45.6404	30.4204	25.2299	34.1561	41.5432	70.2833	31.9604	45.1508	43.4321	25.9989	36.3502	47.3339	15.8016	59.0727	21.4728	27.5603	40.4167	52.774	40.4953	52.373
156	44.7185	29.185	24.4063	32.7246	41.5629	68.2515	30.0866	44.836	43.2917	24.9543	31.43	45.2738	14.3482	56.7663	22.0588	25.0624	41.4846	54.1751	35.2566	53.2401
157	42.8981	29.3182	25.3859	33.4389	41.4566	70.4423	31.3503	45.3053	43.8441	25.4136	36.5051	47.3687	15.3413	57.0605	21.8637	27.9368	44.6589	55.4882	34.8178	51.7216
158	41.6561	28.9839	26.6839	33.9921	40.8034	70.5096	30.7876	44.7423	43.8685	25.2134	37.6888	46.422	14.663	57.5297	22.1443	27.3302	42.7052	51.7522	34.5763	53.1304
159	41.85	27.5266	25.0641	34.32	40.37	70.8537	31.2691	44.6621	43.6483	25.5764	37.4576	46.6652	16.0587	56.7811	22.0328	27.9925	40.0986	50.8863	36.4909	55.3599
160	43.4248	27.1762	26.7021	34.3802	41.0662	71.6548	30.2143	44.4579	43.875	26.1495	37.6939	47.2103	14.7589	56.8128	22.2926	27.6	40.8867	51.103	35.4329	54.9148
161	44.4271	25.2293	26.8955	34.1716	40.88	72.8491	30.7072	45.0248	43.5451	26.2911	37.8668	46.5793	14.3962	57.1261	22.506	27.5007	43.4214	49.4746	33.94	54.6501
162	45.0735	30.7367	26.4623	35.344	40.7193	73.5604	29.7637	43.7581	43.339	26.6008	35.0624	46.7235	15.0158	57.4046	22.5953	27.1856	41.4325	48.219	38.9391	53.3587
163	45.1191	31.0816	26.54	34.0239	40.7634	75.3485	30.0706	44.2732	43.4584	26.7851	38.139	46.9214	14.8898	58.115	22.523	27.8387	44.1209	58.9546	39.0207	53.6152
164	44.797	31.1017	26.0858	35.3988	40.2593	75.8812	30.0248	44.8603	44.0561	25.4899	37.6719	47.9921	15.2516	58.2612	22.7153	27.7044	42.4364	48.9911	38.7759	53.0671
165	44.5367	29.8237	26.6316	35.112	45.5172	76.2509	30.9125	43.8887	43.7682	26.8789	36.1386	48.3662	14.8901	57.5215	22.502	27.6438	44.1715	47.1173	34.9781	51.4974
166	44.3857	29.7498	27.2009	35.4459	40.4117	75.9591	30.153	43.9187	43.5439	25.6966	36.8385	48.9093	15.4239	58.7186	22.3781	27.264	46.1701	48.6933	35.7268	50.6008
167	45.1349	29.2908	26.6726	35.994	40.6262	75.3709	31.2136	43.805	43.908	25.5355	39.1192	47.3409	15.4239	57.934	22.3602	27.6313	43.9972	47.422	37.1285	52.2655
168	46.6096	29.9824	27.5643	34.1604	40.2229	75.3502	30.4303	43.4788	42.3866	25.5518	38.9237	49.1072	15.4131	56.748	22.3813	27.2587	42.753	46.3237	41.2563	51.165
169	46.3866	28.1756	29.8059	35.6561	41.1174	75.8438	30.0041	44.1424	43.7141	27.133	37.6944	49.1036	15.8019	58.1061	22.0654	25.9428	44.1812	50.061	39.5298	50.1073
170	45.5206	28.7478	27.1416	34.1034	40.974	74.651	29.8797	43.9525	43.4404	26.2089	39.8555	47.8959	15.2594	58.4287	22.5389	27.5241	43.9179	48.9333	40.2192	51.5857
171	42.6995	29.1308	26.0027	33.4746	40.9393	72.6816	28.1965	43.9072	42.9074	26.8063	38.7254	47.8961	16.0958	57.3579	22.048	27.1603	40.4596	46.7351	38.9869	50.5166
172	44.4226	27.7015	27.9839	35.3591	41.089	73.8935	29.1874	44.0437	43.0938	26.7248	36.3247	48.2451	16.4336	58.0846	22.467	27.5262	42.3955	47.1946	34.9376	52.2629
173	44.4702	32.7821	27.8028	34.681	40.7787	73.6402	30.1608	44.4747	43.1122	27.9232	35.6092	48.3487	15.8537	57.9379	22.126	27.1778	41.669	47.1622	38.5374	52.6172
174	45.5679	31.1678	29.8822	35.5813	40.0847	73.2026	28.9988	44.5531	43.3974	27.1162	35.8898	47.2452	15.1648	56.8987	22.4189	27.6546	40.5318	46.2243	35.3885	50.5986
175	45.5636	17.0699	28.1112	36.3682	39.8967	73.3041	29.3784	44.3301	43.2659	27.1487	36.2837	47.5308	15.7053	56.7256	22.0056	28.3016	41.2647	47.3597	34.5836	51.4239
176	46.2787	26.7965	28.4758	34.8353	40.1881	73.1352	28.8355	44.0438	43.439	26.6204	35.2499	46.5763	15.0743	55.9689	21.8835	28.587	40.9405	46.5926	34.1099	52.8352
177	45.6893	29.4507	26.1813	34.6355	40.5783	75.2495	29.0079	44.0832	44.1849	25.3026	35.3719	47.1178	15.4567	57.1939	22.1446	28.8246	39.8408	46.5836	33.7892	52.8531
178	46.3927	26.097	27.5635	35.1861	40.4272	80.3356	28.917	44.0161	43.869	25.4994	35.3604	47.4967	14.8284	57.5965	22.2062	28.6222	42.7349	45.6844	34.3306	50.7685
179	46.1406	26.5365	27.7161	35.6344	41.1127	85.3031	29.2825	44.4923	43.8791	25.6369	36.4672	48.4287	15.5113	57.6759	22.1986	28.8178	43.4972	46.1129	34.639	52.0907
180	46.9556	28.0101	27.9703	34.101	40.507	85.6402	28.9	44.5912	43.6241	24.9916	34.8457	47.3363	14.7972	56.5862	22.1472	29.2961	41.4783	41.3668	34.3707	53.978
181	45.9474	25.8526	28.1848	34.3435	39.7296	85.5836	30.0541	44.9403	44.0621	23.2152	34.2625	47.1711	14.269	56.5631	22.334	29.0398	41.7534	44.8962	34.3018	51.2067
182	45.2391	25.3205	32.5186	36.1669	40.0973	83.42	29.6805	44.0963	43.3659	23.7176	35.1784	46.7062	15.1643	57.1403	22.2654	28.6645	42.8011	44.6107	34.728	53.7633
183	44.3102	25.2938	28.1839	36.467	39.745	80.5511	28.7043	44.788	43.89	23.5606	34.6136	46.8164	13.535	56.8449	22.4356	28.9635	40.1207	45.3392	34.3161	52.8126
184	43.7268	24.8686	26.3598	35.2231	39.8605	78.8067	29.7926	44.5584	43.8073	23.3681	35.7595	45.9852	14.8746	57.1838	22.2598	29.8243	40.3017	45.927	33.9688	53.6963
185	44.5045	25.7842	27.7016	36.5486	39.912	76.1509	30.1283	43.9316	43.8036	24.3867	34.9291	48.037	14.5725	56.9362	21.7692	30.1035	40.137	45.6802	33.7695	56.5307
186	42.9418	27.1115	26.3493	35.6313	40.5044	74.9142	27.4481	44.0038	43.2894	23.4217	32.8209	46.8824	14.4819	57.3181	22.004	28.7599	36.8179	44.1196	35.1341	54.044
187	43.9524	28.1847	30.8457	35.7057	40.8191	73.8946	29.8302	44.4325	43.6045	26.8013	34.3964	44.9494	14.7235	57.0925	21.8554	29.2308	39.0696	46.5525	34.6795	55.7634
188	44.8775	28.323	27.96	36.0772	40.4107	72.3646	29.8223	44.4521	43.802	29.418	33.9908	47.6398	15.4041	55.2671	22.195	29.0224	42.4481	48.5276	34.5585	57.3979
189	44.1326	27.4377	26.959	35.47	39.7003	72.3218	29.0041	43.9962	43.7386	31.7587	35.1704	47.3439	14.7506	50.8833	22.0706	28.8166	40.2724	45.1567	33.3333	56.8836
190	43.7029	27.0596	26.5692	35.3846	40.0046	71.841	30.1201	44.6334	43.6615	36.6469	35.1659	47.4064	14.8738	58.4984	22.1454	28.5092	42.4911	44.7303	33.6149	55.6443
191	42.3884	27.2174	27.1892	35.9647	40.2163	71.9241	29.8221	44.6958	42.5776	37.3373	36.6799	47.0671	14.7966	66.0333	22.1179	28.6544	41.7078	45.7928	37.1144	56.0302
192	42.1762	27.1077	27.7601	35.2216	39.2749	71.7462	29.8425	44.9866	43.7352	33.4232	32.6901	46.7081	14.5136	67.9236	22.4338	27.9765	45.9011	39.001	35.1273	52.5742
193	42.1119	26.4997	27.8692	35.6985	40.0226	70.8431	29.631	44.1822	43.9703	34.8192	33.914	47.3595	14.8992	68.9133	22.073	28.1897	43.5836	41.2094	36.9689	52.7701
194	42.141	26.0655	30.6769	35.6494	40.0316	70.4127	30.087	44.3724	43.6824	31.9254	34.9295	48.0867	14.2968	68.2643	22.2253	27.0511	38.0502	45.3307	37.9529	52.6815
195	41.504	28.2349	27.4826	33.8778	39.8741	70.8359	29.9917	44.4457	43.2872	31.2044	34.5951	47.6208	13.9984	62.3598	21.8519	27.1847	46.6767	46.6282	34.6584	54.3406
196	43.4559	26.526	26.8816	34.8295	39.6137	71.5117	30.6865	44.252	43.4245	31.2319	34.8074	47.4251	14.318	69.2583	22.029	27.028	45.3765	56.6718	39.1542	51.6407
197	44.043	28.5409	31.1198	35.1303	39.5751	72.4386	30.1366	43.8066	43.7268	31.7263	33.3128	46.768	14.5596	70.1843	21.8574	26.9098	41.5465	68.3067	34.9222	54.0348
198	43.7986	25.4973	30.5676	34.7115	40.1446	74.8671	29.7267	43.5971	43.4549	30.1342	34.2577	45.4265	15.39	68.9699	21.6761	26.924	45.994	55.8172	34.7385	54.2743
199	44.4888	26.2356	26.7573	35.6618	39.825	76.4008	29.9751	44.2808	43.7534	29.2821	34.1885	45.3262	15.0234	68.4626	21.7472	26.5257	46.6093	69.5632	34.0449	53.865
200	44.5903	25.4364	27.5034	35.9272	39.4413	78.1602	30.781	44.0015	43.793	28.6443	33.7362	45.3301	15.5703	66.2824	22.1127	26.5661	43.8237	68.1112	34.3863	55.0143
201	44.453	25.3507	26.9446	35.6028	39.8654	79.6263	28.4975	43.3105	43.349	28.8719	34.4127	44.8953	12.8003	65.1207	21.8672	26.7288	42.3647	56.5318	33.9341	55.1093
202	45.1587	24.8405	27.7966	35.1639	40.6547	81.6654	30.1076	44.1505	43.1953	28.467	34.694	46.073	14.6443	68.6676	21.7283	26.7929	43.1186	65.5311	35.6938	54.6114
203	45.0317	24.8782	27.7285	35.7157	42.4192	81.4194	30.3684	43.4667	42.7303	27.1823	33.5741	45.5162	15.3918	59.5956	21.1494	27.1183	41.0906	63.7126	34.3575	52.869
204	45.4549	24.3041	27.6243	33.0692	42.2789	80.8254	28.8571	43.5595	43.4206	26.6883	32.7649	44.3554	15.2198	60.5424	21.3451	27.8739	40.935	66.1105	35.1891	53.2754
205	45.2741	25.1467	24.8104	32.7593	43.0442	80.9621	29.0423	44.1266	43.7655	27.309	33.9205	46.4973	14.7874	68.2176	21.6566	27.3841	42.5476	66.0883	33.7539	52.5666
206	45.3463	24.7587	28.4316	34.2757	43.1439	80.0719	30.0457	43.4223	43.8945	26.4247	34.4474	46.3023	15.6703	62.4602	21.7645	26.7042	32.9158	70.2138	34.5093	52.5666
207	45.8879	24.7642	27.0615	34.7552	43.1673	79.1377	28.8552	43.4769	43.4948	26.5106	32.46	45.4359	15.0473	61.6614	21.4915	27.9613	39.1543	69.9352	33.6279	53.1685
208	45.7579	24.4121	26.5916	34.7857	43.3319	78.8607	29.3284	43.3867	43.7592	26.3201	33.7427	46.6637	15.1814	61.2813	21.5123	27.3861	40.4494	71.8838	35.0654	52.2851
209	44.5677	24.4842	27.4358	35.8469	43.2376	78.1787	30.3878	43.6374	43.5409	26.0789	35.1479	45.3819	15.0079	65.7223	21.4141	26.8739	40.2152	69.2081	34.4832	53.1296
210	44.4979	24.0676	26.9501	35.8904	42.8758	77.779	29.7561	43.8288	43.7454	26.1454	35.115	45.4185	14.8428	66.1245	21.7124	28.1263	44.6171	70.1811	35.4234	52.622
211	44.1783	24.6539	27.4641	35.2437	43.0472	78.4356	30.306	43.8144	43.7037	25.8347	36.2347	44.2492	15.451	60.1083	22.004	27.5268	45.4426	69.1896	36.5068	52.0028
212	45.8506	23.9928	26.6003	36.1151	42.8269	77.072	29.359	43.4623	43.211	24.9021	36.9995	45.8924	14.5106	60.3253	22.0138	26.9375	38.431	68.5864	37.2852	52.736
213	46.7171	24.8082	26.3127	34.9793	43.006	76.1959	29.8548	43.8277	43.3547	25.6839	38.2764	46.7339	13.8528	60.3006	21.6058	27.3694	43.1873	68.4658	37.7403	54.5154
214	47.0435	23.8471	25.6377	33.6373	42.6867	75.5072	29.9047	43.7047	43.7475	25.5186	37.2767	46.051	14.8901	59.0601	21.6107	28.104	42.099	67.6537	36.4853	54.7141
215	47.7164	24.7542	24.6033	34.53	42.9306	75.4583	30.0913	44.3163	43.7433	24.9317	36.8349	44.8318	14.4375	57.8596	21.3847	28.3836	38.3668	66.4189	36.627	54.3592
216	48.354	24.4886	23.9363	34.101	42.9281	75.0755	29.2231	43.8817	43.0455	24.3344	36.0905	45.0785	13.4304	55.2921	21.3091	28.3444	39.7742	61.6371	35.3769	54.8729
217	48.1377	24.8795	24.9328	33.8014	43.7012	79.0343	30.4194	44.186	44.3011	25.0305	35.9354	46.9003	14.1009	57.7632	21.2449	27.9832	44.4733	62.3503	35.0566	55.5972
218	46.4652	24.8854	25.2282	34.3424	43.1608	83.807	30.4487	43.3688	43.4635	25.2673	36.4967	45.36	14.9843	58.5403	21.6248	27.5612	44.7327	60.257	35.8694	55.5566
219	45.3641	25.0151	25.3232	33.5959	43.2719	85.8806	29.4735	43.7928	43.6599	25.3543	36.0488	46.329	14.6735	58.6502	21.5766	27.7502	47.118	54.8729	34.4075	56.4076
220	45.5137	23.9904	29.2308	33.1091	43.3562	85.8252	29.8224	44.0984	43.0619	25.1941	36.9308	45.6055	14.734	57.9228	21.3382	27.6552	49.0648	52.3539	33.2852	55.6066
221	43.7365	25.2559	25.4602	34.6885	43.1175	83.5055	31.2721	44.1899	43.692	25.0534	34.3989	45.2135	14.6429	58.9543	21.2065	27.5968	42.7495	52.014	33.0861	55.0443
222	45.2537	24.708	24.8124	34.0265	43.2718	78.8299	29.4509	43.6598	43.2683	24.958	35.9616	44.8643	14.0154	59.327	21.249	27.9626	44.8964	52.5976	38.4398	54.9536
223	45.6471	25.4819	26.8839	34.4926	43.4652	74.5738	30.6905	44.0522	43.3512	25.0721	35.5524	44.9065	14.1467	60.6122	21.2994	28.3224	43.4038	52.6848	33.0031	54.6667
224	45.6308	25.066	25.984	33.6373	42.8898	72.9763	30.198	43.375	42.8687	24.7595	36.9688	45.5356	14.8995	59.9894	21.2409	28.1443	37.7941	53.2749	33.059	54.693
225	45.4895	24.8805	25.6895	33.7175	44.083	71.5688	30.5496	43.0239	43.5553	24.8098	35.3299	45.345	14.5898	59.6837	21.0048	27.7219	41.4877	49.4227	33.3291	55.5243
226	45.6666	24.494	26.2742	32.8834	44.3024	70.3085	31.0178	44.0807	43.6633	24.7524	35.72	46.4279	14.2349	59.0666	21.1407	28.3996	43.6723	52.372	34.0376	52.8849
227	44.7842	24.603	27.7193	34.8595	44.3782	67.5687	31.4018	43.6104	43.8047	24.2928	34.3111	46.7623	14.8412	59	21.143	28.3607	41.6963	53.0497	32.3241	55.6729
228	44.699	26.521	26.5693	34.3689	44.1497	67.7179	30.6965	44.0447	44.0653	24.1112	36.1628	45.3357	13.8785	58.5366	21.3616	28.0789	40.0199	48.0318	32.1168	57.4453
229	45.8697	26.7046	26.2449	34.419	44.4667	67.028	31.5541	43.0492	44.0592	24.567	35.1358	46.4089	15.886	58.5112	20.9854	27.8738	37.2271	47.6432	32.5549	57.12
230	45.3358	24.7174	23.6949	33.66	43.6284	66.9432	31.5844	43.2348	43.3804	24.8044	37.329	46.5285	14.6661	56.7673	20.8152	28.0937	36.2517	48.9803	32.2306	56.9137
231	45.0917	26.5605	21.0413	33.3725	44.5498	65.1027	29.6686	42.7083	42.886	23.4626	35.2551	45.0959	13.879	56.0206	20.6513	27.5521	38.5096	46.381	33.348	59.3771
232	46.224	24.8229	21.6	34.6197	43.5423	65.1307	31.861	43.0367	43.1214	24.1472	35.5699	45.8511	14.4125	56.6217	20.4299	28.2399	40.6416	47.1156	32.5047	57.332
233	46.4942	25.9582	19.8572	35.3984	43.8913	65.7394	30.7893	42.9826	43.0414	23.2633	33.1434	45.6858	14.2191	55.4362	20.5137	27.0748	37.3064	50.46	31.01	58.6776
234	46.5286	25.7195	19.6493	33.053	43.6109	64.9087	31.101	43.3887	40.8883	23.2781	34.7387	44.0899	13.8812	55.6681	20.2694	26.973	38.8493	49.9489	32.6759	58.1394
235	44.0841	25.6588	19.2492	32.1845	44.1071	65.7977	30.8904	42.5283	43.4152	23.8713	35.4032	45.4425	13.1462	56.2557	20.3433	27.9251	38.2195	51.2343	32.6256	58.735
236	44.2168	25.5172	16.7175	34.2502	42.4179	65.1745	32.0529	42.8706	43.0865	24.695	34.0312	45.3932	14.7666	56.8552	20.5389	26.8087	33.0505	50.0515	32.4261	58.9291
237	45.8042	25.7272	15.3959	33.2258	42.8264	63.9299	30.8782	42.7049	42.585	23.533	34.6008	46.081	13.7768	56.7346	20.386	26.5875	37.0433	49.6018	32.66	60.1068
238	44.7823	25.117	13.3792	34.0625	43.5284	60.2313	31.6901	43.4996	43.248	23.6977	33.2854	45.8664	12.8561	56.1617	20.5412	27.5961	40.3649	50.2582	31.4035	60.7231
239	43.7454	24.8823	10.569	34.7071	43.9578	54.8979	31.1731	43.6018	43.6027	23.8159	33.9768	44.1336	13.5437	57.5097	20.2588	28.4566	37.7944	49.0035	33.9436	59.1097
240	43.5329	25.3934	9.62667	33.4936	43.1316	49.1014	30.4386	43.6244	43.6091	23.7163	34.4708	45.7506	12.6651	57.1982	20.4341	27.9338	39.1233	49.052	32.558	59.5364
241	43.1333	25.0477	18.3691	33.297	43.443	46.8815	29.4543	43.3195	43.0316	23.8289	34.7806	47.308	14.6225	57.4103	20.7585	27.5015	39.3374	49.3833	33.7696	55.6083
242	43.142	25.3155	12.6246	33.7977	43.3933	42.8012	32.1364	43.0363	43.8089	23.9517	33.9158	47.0672	14.2824	58.2548	21.0126	28.5522	37.529	49.7143	39.1394	56.256
243	41.701	26.845	13.1621	33.997	43.3129	40.4333	31.8329	43.8587	43.33	24.9531	34.4604	45.6647	13.3307	57.7489	21.1196	28.2499	38.6989	49.4467	35.5255	57.3786
244	45.4576	24.8868	21.275	33.7296	43.0162	40.9899	30.9528	42.5755	43.0417	24.1986	34.4266	45.5526	14.6562	58.1837	20.966	26.8953	41.0785	49.6439	36.1558	58.1671
245	46.7065	24.3701	21.4122	33.6271	43.256	41.648	29.8673	43.6219	43.6094	24.5282	34.8823	46.5395	14.2634	58.203	20.558	28.3931	36.0465	47.7299	33.005	59.1419
246	45.1286	25.1134	29.1655	31.4238	42.9059	37.4767	29.1895	42.6405	41.9354	22.2643	33.6448	45.5115	13.4766	57.0287	21.0331	27.3779	39.5212	43.4345	33.2538	59.2235
247	45.8992	25.0326	31.4182	32.5435	43.1376	36.0149	30	42.4688	43.2862	23.9171	35.6243	47.3477	14.6526	59.0562	21.0881	26.8807	36.7325	47.2452	35.0188	58.932
248	46.4921	24.4418	22.7391	32.0244	41.993	34.7808	30.6792	43.7524	43.2032	23.7828	34.942	46.4589	14.9883	58.3175	21.6305	28.3254	40.9758	48.4184	34.4953	58.5185
249	44.6102	24.8634	29.7621	31.5981	43.5827	32.1423	29.5305	43.2993	43.0104	22.642	34.9192	46.278	14.1938	59.3045	20.7546	27.6752	42.2261	48.428	39.266	57.3313
250	43.9264	25.125	28.9386	31.3311	42.7979	32.7662	30.7347	43.38	42.8086	22.4669	35.0672	46.5672	16.2868	59.4291	21.0583	27.9002	43.1168	49.3246	39.4601	54.1468
251	43.7009	25.1943	20.7606	31.3074	43.4686	31.0438	30.6658	43.6436	42.6245	23.2959	34.8518	46.8984	15.5573	58.1971	20.8787	27.8518	41.3529	49.7426	40.5583	54.8492
252	43.872	24.9088	23.0882	31.5116	42.9917	28.9759	30.1489	43.4428	42.9738	21.8467	33.4467	45.6866	16.9629	58.6213	20.8433	27.8911	43.3929	49.1929	37.8414	54.6951
253	43.3548	24.9971	29.6274	31.9584	42.5873	29.7238	32.1201	43.7994	43.2627	22.8541	33.9699	46.3668	17.5443	57.803	21.3347	28.05	39.0565	49.6978	36.9163	53.6144
254	42.5801	24.4741	28.5237	31.328	43.1528	30.9149	30.7178	43.4916	43.7492	44.7032	32.3205	47.5497	17.2353	56.965	20.9628	27.9002	38.1617	46.1005	40.2077	53.0747
255	43.7324	24.8483	29.1323	32.1432	43.2795	31.653	30.9905	43.9342	43.2728	47.1421	33.5674	48.1181	16.8864	58.7667	20.8703	27.8763	41.2724	44.592	33.8317	54.9359
256	44.0759	25.0875	27.9723	30.9005	43.0605	34.2985	31.2906	43.9863	43.5709	49.2956	34.0533	48.0529	15.5648	58.4896	20.816	26.9949	39.5726	43.9013	33.5427	51.7456
257	44.6504	24.8042	24.6919	31.6274	43.0244	36.8097	31.1965	43.527	43.2986	46.5196	35.2435	47.6315	17.2857	57.4684	21.0753	26.468	40.3615	46.7128	35.462	54.1308
258	43.7676	24.7452	26.0501	31.027	43.1522	41.7482	31.3308	42.7452	43.2974	43.1506	35.3877	48.0009	17.003	56.9958	21.1819	26.4997	40.2849	53.1838	34.7962	54.4775
259	43.4973	24.8412	25.0479	33.3286	42.3381	46.8397	30.9204	43.4563	42.4639	43.7579	33.5321	47.3666	19.5249	56.5908	21.3101	26.5723	37.4116	65.145	34.1265	54.1264
260	43.5977	24.4693	25.8732	31.8839	42.3609	52.4178	31.4369	44.4884	42.1688	41.5295	32.7426	47.9629	18.1962	56.6165	20.9335	26.894	38.8962	77.6984	33.0596	54.001
261	42.9836	24.9148	23.3835	31.7364	42.3529	55.155	28.7666	44.1367	41.2975	44.174	31.4088	46.3756	17.9499	56.1657	21.1824	25.9666	41.178	67.5185	33.8481	54.5548
262	42.8311	24.8389	21.8984	31.7443	42.117	59.0247	29.6569	44.3053	43.0081	40.6834	31.9029	47.4505	18.9354	56.074	20.8646	26.1415	40.1217	83.6944	34.752	52.3099
263	42.5328	24.9218	24.2067	33.0685	42.7829	61.9499	31.7204	44.2031	43.5981	37.557	34.0849	45.3548	19.4825	56.6457	21.0246	27.1309	38.4187	74.9257	34.978	51.8634
264	43.6022	24.9511	22.8783	31.3451	43.2155	64.1632	30.544	43.2087	43.3311	36.2251	32.5498	47.0487	19.6353	56.0217	21.3143	26.2571	43.1812	78.3009	35.0533	51.0434
265	41.34	25.2921	25.0316	31.8554	43.7674	67.705	31.7959	44.2868	43.7108	31.3963	34.2684	45.9087	19.48	56.4286	21.046	26.9043	44.707	75.0544	33.3082	52.0703
266	43.2609	24.7685	24.8644	31.4462	42.933	69.9626	31.1356	44.3526	43.5885	31.227	36.5968	46.8054	18.3991	57.4244	21.0843	26.6816	46.8	74.7739	34.3126	53.4419
267	45.3466	25.1826	22.3314	32.7286	43.4147	71.6441	30.8098	44.3463	43.2538	29.7273	35.1276	45.151	18.043	57.5062	20.8965	27.0128	46.5905	63.0927	35.4146	55.066
268	46.3328	24.6682	23.7404	32.851	42.9952	71.979	31.6307	43.9261	42.4975	29.6267	36.5961	46.4932	18.8873	57.4487	21.058	27.2443	45.4771	61.0135	34.5907	52.5933
269	45.7696	25.3238	23.6668	31.589	43.0166	73.3034	32.0166	43.9985	43.3457	29.4531	36.9356	46.3855	20.3742	56.3582	21.2505	27.3486	43.3804	71.0716	36.2302	55.2026
270	42.2016	25.054	23.6318	32.1238	43.5596	72.9277	30.5102	44.1013	43.0901	29.2725	34.5444	46.1414	20.7399	56.7193	20.8085	27.4441	46.5223	62.349	33.8913	55.4478
271	42.2939	25.2757	24.0239	32.0238	43.487	74.4103	31.0605	44.221	42.616	28.3074	36.2944	46.7678	19.6557	58.0745	21.192	27.5239	43.5871	71.595	34.339	51.8583
272	43.9878	25.3527	23.3088	31.8943	42.7122	76.5206	32.1757	44.4381	43.3445	27.4197	34.7123	47.6348	20.8528	56.7745	21.1329	27.2562	42.926	63.7028	34.3726	54.7452
273	44.3888	24.9915	21.3454	31.0789	42.7289	76.4836	31.9138	44.1499	43.8055	26.959	35.3022	46.9717	20.9934	56.2724	20.9491	27.1037	46.6946	63.9638	34.9462	54.7062
274	44.1199	24.3821	23.7791	32.5262	43.3014	75.4212	30.5717	44.3352	43.3244	26.5124	35.6207	46.9577	21.2236	53.9293	21.1198	27.5015	42.4289	65.0412	33.814	54.0668
275	44.4279	24.341	24.4902	32.5727	42.5881	74.8747	31.0207	44.4516	43.5779	24.922	32.8845	47.6774	22.0812	60.9657	21.167	26.2082	39.9805	63.3195	33.4407	53.5463
276	44.3746	24.0929	25.0304	22.5843	43.6581	69.9776	29.9626	43.5402	42.2937	24.3127	31.4377	47.5954	21.0675	58.509	21.2741	26.5444	44.7974	59.9643	33.2448	52.5977
277	43.8717	24.4407	26.0028	22.4917	43.2595	72.7555	32.0624	44.5008	43.5947	24.5048	33.7615	46.6037	22.0742	62.6707	21.1466	27.7113	42.7415	63.9307	32.7152	53.1725
278	43.5822	24.3476	25.2009	21.0187	43.18	72.9603	32.2019	43.6686	43.8728	24.6001	32.384	47.3439	21.539	62.4903	20.6942	27.4196	40.5729	55.8631	34.3029	53.1031
279	42.7177	24.9945	25.354	24.6308	43.5266	72.4523	31.2901	43.7995	43.3412	25.1468	33.1753	46.6401	21.1903	61.1781	21.2273	27.2981	38.773	53.5456	34.2532	53.7275
280	42.9101	24.6831	25.6723	26.7335	43.6073	72.6255	31.7082	44.0777	43.5207	23.559	32.7584	47.632	21.6765	60.9882	21.1436	27.822	37.4589	54.0264	33.2912	53.0412
281	42.0599	25.115	25.4397	27.3413	43.9317	71.6217	32.0415	44.9867	43.3345	25.2028	32.8139	46.9519	19.6468	62.0112	21.2417	28.0297	39.3544	53.2483	35.3832	52.6479
282	42.9342	24.9149	23.8113	28.0668	44.2907	70.6512	31.6175	44.5981	43.6954	26.39	31.0936	45.8388	20.8	60.8032	21.6508	27.9502	38.4803	53.8234	35.0127	51.826
283	44.1218	24.5565	26.6106	28.5578	43.8173	69.6441	33.3874	44.775	43.5138	25.2247	32.5376	47.0277	21.3427	63.4716	21.2433	28.7084	39.4303	59.7958	35.2718	53.0773
284	43.2226	25.0439	24.8979	27.6311	43.3025	69.7899	32.577	44.7499	43.8978	25.8793	32.8303	44.894	22.2371	61.943	21.2485	28.3447	39.6106	56.5847	36.4832	52.892
285	42.8225	24.0785	26.3092	26.6476	43.2613	69.6549	32.2965	44.5094	43.1172	25.0057	30.0216	46.5064	22.0417	63.0812	21.1879	28.6843	39.7799	54.2182	37.0443	53.285
286	44.0381	24.5886	26.7193	26.3571	43.4084	69.0848	33.0782	44.5552	43.0635	25.1989	30.8765	47.5199	21.0378	63.9479	20.9225	29.6765	42.0525	54.6659	37.446	51.6134
287	43.3494	24.6714	26.5796	25.8838	43.6677	68.5296	33.4651	44.7652	43.1185	24.6879	30.5617	47.4602	20.5325	62.4011	20.8569	28.5833	44.2661	57.8875	36.0305	54.0135
288	43.3536	25.2	24.9372	26.0057	42.7441	68.3952	31.586	44.2999	43.2169	24.5009	29.9259	47.2848	21.0857	63.0476	21.1548	29.4289	41.8611	51.978	36.0152	54.3212
289	43.4289	25.2107	27.3271	25.9877	43.145	69.5715	33.3097	44.251	42.6142	24.9138	31.8952	46.7361	21.4476	61.6343	21.2397	29.1273	40.8841	57.0133	39.4253	53.9495
290	44.0401	25.262	27.5672	25.2784	42.376	73.2372	31.772	43.4096	43.2717	25.7801	32.4498	46.8356	21.3328	62.9338	21.044	29.4642	37.6877	53.4858	35.7854	52.4006
291	44.2206	25.9442	25.361	25.8278	42.1586	73.7435	31.8465	44.2123	41.7075	25.158	32.4634	46.0505	21.4632	62.8841	21.1949	28.3427	41.9555	51.8877	35.3866	53.5012
292	44.1286	25.418	26.1811	26.2118	42.1228	74.8266	32.8678	43.6295	43.9343	25.852	35.7417	46.6254	21.6556	62.4843	21.0479	30.145	40.6984	53.5055	35.2979	53.2301
293	45.1986	24.7238	26.2576	25.217	41.1597	76.0202	32.5843	44.1217	43.3099	24.8142	33.3179	48.1203	21.5941	63.1675	20.8986	29.6183	41.8111	54.4367	35.6135	53.4032
294	45.2164	24.914	25.8387	25.3689	41.3096	74.6366	33.5204	43.714	43.0697	25.0114	32.8954	44.3204	20.9421	63.0896	21.0453	29.2494	42.622	52.2002	33.4286	54.3453
295	44.6986	25.0139	27.3687	26.5302	42.5142	73.6523	32.4844	43.8158	43.5559	24.3491	33.4106	46.1993	21.068	63.3856	20.8543	29.3126	36.7205	53.0903	34.1158	54.39
296	45.572	24.6042	26.8111	23.7169	42.2936	73.2672	33.9136	44.0038	43.4756	26.0879	36.1503	44.3008	20.3985	62.0083	20.7804	29.1731	43.9026	52.8976	34.0076	55.1655
297	46.3884	24.4694	26.8241	25.9581	43.1586	71.5993	32.445	43.9611	43.0242	25.9473	35.9314	45.9727	20.8802	62.7449	21.6512	28.8902	39.673	56.8877	35.1494	54.8569
298	47.5314	24.0741	27.7416	26.0805	42.849	71.491	32.5	43.7443	42.9613	25.6997	35.9169	45.1668	22.3841	62.5242	21.856	27.836	40.3139	57.8358	33.1485	55.5937
299	48.8587	24.3437	27.3767	26.4109	43.0615	70.9597	33.0785	44.0821	43.0601	24.5593	34.4304	45.8447	22.5825	62.7213	21.6721	27.4882	39.377	55.2934	34.0229	56.3276
300	49.8441	23.731	26.8355	28.0968	42.1615	70.6213	32.3699	43.36	43.0172	24.9547	36.3177	45.4273	22.0634	63.4472	22.1065	27.5745	44.5889	58.3981	33.2252	56.7209
301	49.5367	24.6254	27.451	27.6275	42.227	70.9625	33.1726	43.4769	43.0185	25.1757	34.4749	47.0547	21.4412	62.8709	21.5727	27.0556	43.1987	54.0012	33.4713	54.957
302	47.9752	24.5619	27.9362	26.5738	42.0909	69.5414	33.0253	43.7974	43.1991	24.8609	33.5765	45.5335	21.7574	62.4059	21.6036	27.2035	39.9072	55.4067	34.9777	56.9065
303	46.9192	24.7222	27.0929	26.3396	43.0633	69.4227	32.3211	43.605	43.3232	27.0066	36.5202	47.2655	20.8971	63.3529	21.9688	26.8293	38.4058	51.0714	34.3511	57.3743
304	44.0597	23.933	26.642	26.505	41.9879	69.3617	33.0811	43.3675	42.8533	25.5285	36.682	47.8414	21.2103	62.2857	21.593	26.0661	40.7475	52.4442	34.047	57.2807
305	38.0021	25.2494	28.1343	26.3203	42.0455	68.4899	33.5963	43.6002	42.5648	25.8289	36.166	47.7289	21.7994	62.896	21.1827	25.0288	41.7124	51.8209	34.7235	57.8687
306	36.6656	23.858	26.507	26.0907	42.1407	66.3975	28.8875	43.1705	42.3753	26.8072	33.7283	46.6886	20.7364	62.3034	21.7628	24.4509	42.8214	49.1878	34.6887	57.9329
307	41.0077	24.4816	27.2634	27.3585	42.5247	68.2414	32.5664	44.2017	43.3423	26.7665	33.2806	46.9055	21.5859	63.1493	21.8814	26.8849	41.481	50.0177	34.9778	57.5223
308	39.9455	23.8639	28.7746	25.9731	42.1186	68.2327	32.9151	43.9188	42.8104	24.1096	34.5158	47.4528	20.968	64.6395	21.7178	27.142	42.4053	50.4787	34.8508	57.5604
309	39.9354	24.7904	27.1341	27.0852	42.5054	68.306	32.5258	43.8549	42.9231	27.4672	34.5056	47.6613	20.4367	63.17	21.9215	26.5517	42.4003	50.7485	36.8041	57.1171
310	40.0474	25.5289	27.772	29.0922	42.3328	67.5718	33.1131	43.7875	42.8668	25.1856	34.5648	47.8753	20.9309	64.5802	21.9158	26.7217	42.0228	49.7043	34.1355	57.2192
311	42.7256	25.7904	27.7031	28.5785	42.9351	67.3761	34.1591	43.5457	43.1254	25.7904	33.7713	45.8989	21.1087	66.3621	21.5933	26.8627	43.1069	51.2065	34.8606	58.6757
312	40.9474	26.1494	27.6779	30.0049	42.6672	67.7369	33.5904	43.1418	41.9097	26.2767	35.6541	47.6525	21.5855	64.1571	21.6823	26.4911	45.1111	49.3322	33.8921	57.8776
313	41.6793	26.1481	28.1963	30.1813	42.6584	69.8849	31.5624	43.3938	43.2503	25.8497	35.0075	47.3412	21.5985	63.3147	21.7026	26.3689	43.4251	52.0233	35.4291	56.0813
314	42.1623	25.2062	27.7081	31.7743	42.8156	72.0683	34.426	43.39	43.3951	26.799	34.7224	47.2249	22.0809	68.8947	21.4862	26.3067	39.9666	55.4433	34.7111	58.8199
315	42.1746	25.3741	27.0812	22.7104	42.515	74.7321	33.7417	43.2866	42.4831	26.7411	32.8635	45.7343	22.6637	64.6704	21.6544	25.9157	41.1126	59.329	34.3102	58.2542
316	44.652	24.9231	27.6072	26.0738	42.1698	76.8941	32.6318	43.0828	43.3187	25.2913	35.2305	47.045	22.0339	64.7637	21.3366	25.5989	41.3355	62.789	33.3968	55.0959
317	45.0751	24.5475	29.3438	23.7693	42.3995	76.7437	34.9339	43.9264	42.9909	25.7022	35.4767	45.2705	22.1985	65.265	21.2907	25.1994	41.9032	63.6827	34.5225	57.1137
318	44.7437	24.9316	26.5489	27.3178	42.4465	76.8792	34.7007	43.422	43.0993	25.9212	35.0667	46.6462	21.1209	64.5014	21.3605	25.2972	42.7992	62.1825	33.9697	58.0436
319	44.8847	24.1034	27.7788	21.4192	42.7799	76.5511	34.7007	43.6398	42.4198	25.9549	35.6061	48.356	20.5401	64.4111	21.4367	25.867	44.8019	65.1515	35.2625	55.6672
320	44.9519	24.3444	27.9971	23.0433	42.4743	75.4067	34.9584	42.8723	43.0938	25.1687	35.5039	47.467	20.7055	65.2121	21.4693	25.1603	42.8332	64.6858	34.5978	55.729
321	44.9243	24.7912	25.9014	22.6223	42.5043	73.0373	34.5742	42.0365	42.8586	25.0744	31.9111	47.6383	20.1238	62.3109	20.9793	25.4487	44.1516	63.4154	34.4649	55.6555
322	45.1534	25.051	28.139	23.7034	42.1236	73.0534	35.4734	43.3143	43.1457	25.8775	34.9059	47.0262	21.1063	64.8722	21.3949	25.4248	39.2724	65	34.8158	56.2243
323	45.4007	25.4627	27.9825	24.4175	42.4442	72.9179	34.9752	43.598	42.7083	25.2423	36.4467	47.0973	22.6535	66.0137	21.3494	25.1693	44.9354	63.6925	36.1436	56.3098
324	45.365	25.4627	27.7433	25.5147	41.9717	73.6781	34.3158	43.74	43.1951	26.657	36.7659	46.9756	22.9502	64.873	21.4618	25.3242	44.1063	61.6224	35.2066	55.7437
325	44.6721	24.8853	27.9405	20.7507	41.6339	74.761	35.1922	43.7704	43.1096	31.356	37.5511	46.7175	21.4244	64.7973	21.4094	26.7113	38.3805	59.5269	39.1952	55.6562
326	45.112	24.4083	27.7355	24.3333	41.1624	73.7868	35.4884	43.069	43.1875	37.9837	37.165	48.2301	22.3184	64.1899	21.1793	27.1237	41.9745	57.9007	37.1229	55.7595
327	44.9387	24.3716	28.1662	24.0268	42.1297	73.8421	34.6316	44.2895	42.9018	41.1761	37.0385	48.3007	21.4265	65.2583	21.3698	27.1899	42.25	54.6048	37.1937	54.6818
328	44.6431	24.4286	28.6166	22.0966	41.55	72.8135	34.1763	43.9735	42.8403	43.8439	34.2893	46.2413	20.4769	64.0503	21.3984	28.0583	42.1465	55.3258	34.7111	53.0015
329	43.5133	25.0967	28.2471	21.0124	41.8512	72.0728	35.7397	43.9486	43.6978	47.0716	34.5414	47.8289	21.1769	65.1327	21.5516	27.6574	40.6443	56.1828	35.0477	53.6735
330	44.0802	24.3031	27.4229	23.9114	41.8045	71.9056	34.4527	43.7481	43.7012	49.9412	34.2406	47.264	22.5128	63.6715	21.6796	28.7008	44.9413	55.4039	35.1683	53.3232
331	44.2132	24.7572	28.2277	21.0097	42.3275	71.4302	35.0393	43.7353	44.0047	42.9947	36.989	45.9444	21.9253	63.8181	21.7808	28.5688	42.0744	54.902	34.3873	50.6106
332	44.2231	24.581	28.5653	22.2454	41.2505	70.7469	34.8291	43.9417	43.1151	42.9408	35.8367	48.4176	22.1203	64.0062	21.5197	29.837	39.5649	54.3831	34.1296	52.8086
333	44.623	24.2282	26.9751	21.5972	42.2991	69.1571	35.5799	43.3497	43.3009	42.8336	35.1124	47.4109	22.3395	63.1025	21.4425	29.7184	40.9705	56.9176	33.5003	54.617
334	45.0881	23.9768	27.9705	23.907	41.8186	71.0097	34.7684	44.1761	43.0384	40.8778	35.3923	47.45	23.7206	63.7821	20.9976	29.5378	45.3689	51.1337	39.4144	52.8023
335	44.9477	24.56	27.5788	23.6163	42.0026	75.362	35.2586	44.8051	42.899	38.4188	35.1338	46.8606	21.8616	64.94	20.8877	29.6081	45.4108	51.6077	33.7874	53.1741
336	44.4943	24.6889	27.8517	22.8466	41.6366	79.8404	33.5425	43.6928	42.446	35.4849	31.5174	46.6768	21.2679	62.4186	21.2039	28.2872	49.1175	49.1652	33.4772	54.7799
337	44.0549	24.5414	26.9249	20.603	42.5688	86.6914	34.2597	44.1582	43.1275	33.251	35.5766	47.2333	21.6009	64.0299	20.7995	29.8071	50.5317	50.917	34.047	53.975
338	44.4336	24.7433	27.0279	24.1029	41.6351	87.3479	34.5323	43.829	42.9598	31.6107	35.97	47.98	23.7685	62.1535	21.0187	29.6141	49.047	51.5473	34.6442	55.3073
339	44.1664	25.2447	26.9227	23.123	42.3765	85.1835	34.0464	43.8857	43.0813	30.5953	36.3242	47.0048	24.3727	63.7019	21.4384	29.7321	50.2439	51.8008	35.1967	54.9635
340	43.7799	24.6644	27.887	20.8773	42.237	84.4898	34.1359	44.29	43.3941	28.024	36.7346	48.5739	23.9345	63.8828	21.4495	29.5813	49.8219	56.5685	35.0444	53.0781
341	43.9243	25.1239	28.4359	24.4585	42.4376	82.9447	33.7029	44.602	43.6318	28.2453	36.4091	48.6849	22.3333	63.6962	21.6443	29.7319	48.3278	52.6697	35.226	53.9641
342	44.1811	24.3202	26.6939	18.6951	41.8139	80.6201	33.8251	44.6909	43.1499	27.8777	36.2728	48.9303	18.9001	63.404	21.2007	28.66	55.4227	52.2121	34.9011	53.4796
343	44.5708	24.7938	28.8292	22.6311	42.3332	78.272	33.2122	44.2261	42.8089	27.1963	36.5404	49.948	21.1841	64.4369	21.6185	27.9886	48.0647	50.1646	34.7868	53.3891
344	43.9079	24.4997	29.4665	19.8105	41.6695	78.4058	34.719	44.2581	42.8253	27.114	34.9926	47.2196	22.1418	63.5505	21.6273	27.5008	46.4016	49.1516	35.2393	52.4662
345	43.1795	24.8857	28.6631	24.0387	41.4942	78.9599	33.376	45.0284	42.903	26.0909	35.83	49.6864	20.4769	63.5787	21.1961	26.003	49.1143	48.687	34.5077	52.5164
346	42.3955	23.914	26.5289	19.64	41.396	79.6431	34.9425	44.2315	43.3671	26.8083	35.0274	49.6688	20.259	64.1678	21.1762	25.0918	49.0237	50.1758	31.5547	52.6478
347	43.2184	24.5353	26.9669	23.9506	42.0584	79.4341	33.4883	44.5133	43.8945	27.0441	35.2237	48.4874	19.38	64.7489	21.0072	22.1687	48.9093	49.8919	32.1703	51.1535
348	43.6288	24.1051	25.7108	20.184	41.8491	78.99	32.8554	44.9374	42.9277	27.6416	33.9811	48.6731	18.7148	64.5197	21.516	22.4285	46.9519	49.4782	32.8599	54.2142
349	44.8156	24.493	28.8261	23.3736	41.4538	78.3439	32.4464	44.9014	43.541	27.4123	35.5666	47.8261	19.9059	64.4783	21.6982	23.3203	45.8235	50.8718	32.6709	55.0227
350	47.0293	24.3136	27.1001	22.3056	41.7436	78.1649	32.7016	44.5241	43.5344	28.7632	35.8044	48.5137	20.3039	65.0671	21.2423	24.0601	43.4169	51.708	32.7941	57.1479
351	49.4015	24.3203	26.4081	24.7952	41.5789	76.046	31.3308	44.2197	42.4652	27.775	34.7998	47.0504	19.8183	64.0529	21.3015	22.4857	47.4025	48.3439	31.2468	55.5567
352	48.2574	23.9769	29.148	23.5184	41.2596	77.3879	31.6273	44.5651	42.8857	27.6272	36.2598	47.5804	21.6896	64.3789	21.2988	24.0703	47.7192	50.1194	32.3657	53.8847
353	44.7814	23.877	29.3162	22.5343	41.2027	77.3719	33.0249	44.7233	42.8053	26.4259	35.8905	47.8646	20.9631	63.6504	20.9512	23.2386	45.6109	49.5349	33.0951	54.7273
354	41.084	23.2447	28.0117	24.2287	41.2365	76.2032	33.0849	44.375	43.3617	26.7756	33.8576	48.1791	21.3603	63.53	21.2362	23.8726	49.2615	45.3751	33.9872	54.7868
355	37.5194	23.9242	29.8176	14.1493	41.7797	76.763	32.0636	44.1452	43.5072	26.2662	33.5027	47.2995	21.5334	62.812	20.9128	24.4597	49.0957	48.5384	34.6169	54.1869
356	35.9064	23.4944	30.1509	22.7936	42.1453	76.0377	33.1402	44.6805	44.0867	27.17	33.2694	47.6368	21.0007	63.4849	21.1238	23.1108	44.8391	49.2873	34.6257	54.716
357	23.7618	24.0821	29.4043	23.4119	42.6102	75.2548	32.0173	44.4566	44.5157	28.0518	36.0088	47.8637	21.0176	63.5505	21.2638	23.9659	51.4851	46.8005	36.3549	56.7926
358	26.5074	23.8547	30.3568	22.7317	42.1389	74.7683	33.1402	45.1938	43.4129	27.5289	35.1778	47.7397	22.1313	62.8337	21.5045	23.8326	46.4974	50.3685	33.7115	56.1735
359	32.1167	24.736	30.1109	23.4779	42.314	74.4783	32.1089	44.2971	44.017	27.1707	36.1165	48.2705	21.2509	62.4047	21.2155	23.7414	46.3014	50.8185	35.653	54.8483
360	37.7188	24.0649	27.4387	23.4277	42.591	74.2041	31.7555	44.736	43.6199	26.9133	33.5832	48.1984	21.014	62.7395	21.4786	24.0281	47.2977	49.8446	33.3099	55.185
361	34.7767	24.4893	26.5733	23.3731	43.0856	75.9064	31.2238	44.9316	43.3265	26.1192	35.5651	49.1884	22.9077	62.7264	21.0054	23.088	46.4034	50.752	34.4352	52.166
362	33.0313	24.2093	28.7685	23.0762	42.0043	78.4933	31.5597	44.5624	42.2571	27.4606	34.5654	48.2442	22.3616	63.8057	21.3361	23.1817	42.5279	48.7338	33.1037	54.4045
363	39.7782	24.3778	29.3648	23.8163	42.567	81.7608	32.2218	44.0258	43.4652	27.2024	34.0985	48.3348	22.0147	64.3797	21.3509	23.461	46.8647	49.0798	32.8203	55.9584
364	41.6616	24.7517	31.4119	24.3846	41.8382	83.4692	30.82	44.6282	42.9915	26.8953	35.3913	49.3551	22.136	63.944	21.2515	23.2565	46.9735	46.8347	32.2022	56.0469
365	42.4347	24.9915	30.2481	18.2634	42.5022	83.9303	31.5703	44.9924	43.1738	27.0217	35.6908	47.8102	21.9806	63.5201	21.1619	22.6699	49.0555	47.477	34.4994	53.8344
366	41.3915	24.7576	28.4936	26.1168	42.4848	81.837	30.5832	44.6662	40.8974	27.6034	34.7175	49.2573	20.4667	63.5678	20.9087	21.9695	47.9178	48.308	31.6131	55.486
367	35.9356	24.936	29.538	24.6123	42.8664	83.1704	31.5045	44.8407	43.2701	27.5	36.4361	47.7536	21.4138	70.4456	20.6873	22.7275	50.5674	58.1049	31.7768	55.5606
368	37.1562	24.4296	29.7247	25.9105	42.2376	81.7111	32.2956	45.1366	43.3785	28.7782	33.5988	48.868	20.9711	49.9355	20.6522	21.711	45.534	67.2496	32.3874	53.6308
369	40.3232	24.5218	28.9347	26.2234	41.7766	79.1074	32.5526	44.9336	43.3299	28.657	35.8901	46.9983	20.928	59.2629	20.7873	22.8781	48.7703	69.5833	32.6123	54.3648
370	36.4415	23.8611	29.7335	22.7913	41.4907	79.2857	30.9412	44.7724	43.3367	28.0479	36.1591	48.2582	21.8452	53.518	20.3684	22.767	50.099	75.581	33.7323	55.2677
371	37.0881	24.3672	28.9854	24.4901	42.0733	78.6607	32.4928	44.3458	43.295	28.4151	36.6765	46.0851	19.5171	60.2656	20.6827	23.3074	50.2838	74.7221	33.1366	53.7379
372	39.9541	24.6898	29.8897	24.5606	42.1293	76.679	31.875	45.3207	43.3604	28.1619	36.2769	47.7147	21.2249	61.8536	20.6776	23.3403	49.0205	71.6573	32.5755	54.967
373	38.4621	25.2677	30.721	25.642	42.1287	74.6906	32.2227	44.9639	42.6716	27.3513	34.7361	48.058	21.9645	63.4792	20.1905	22.3295	44.186	72.3978	31.2733	55.6451
374	40.0765	24.81	29.6158	24.3209	42.2198	73.9384	32.1308	44.726	43.3842	28.0025	35.4674	47.6232	21.637	62.8923	20.4081	23.0281	42.8382	66.2634	32.3299	56.08
375	38.9448	25.211	30.5804	26.3676	42.5617	73.4301	31.6035	45.0267	43.6906	28.6801	37.2678	49.0571	22.1652	62.701	20.9187	23.0153	53.3915	63.3897	31.1753	54.382
376	39.2554	24.1037	28.628	23.8062	42.3509	73.6928	31.1189	45.0076	43.0102	28.0627	36.6137	48.7473	20.4101	62.8323	20.7767	23.2147	50.5488	61.2232	29.9101	52.1573
377	40.256	25.8413	30.0426	26.502	42.3173	74.2352	32.1302	44.9027	42.7776	28.3093	35.4975	49.5586	21.6617	63.8989	20.5063	23.4997	50.3716	60.0114	32.5	53.6318
378	41.0599	25.2617	29.1074	26.1263	42.4047	74.4788	32.1446	45.3435	42.9312	28.3978	35.8167	47.8836	21.4223	64.3066	20.1096	23.3613	48.9845	58.6994	35.4878	53.0289
379	39.2343	26.1338	30.2359	26.9828	42.6307	76.5812	32.9247	44.9294	42.6795	28.0949	37.4009	48.2888	21.0271	64.6369	20.3616	22.5172	47.0438	58.1093	32.1675	52.4548
380	40.2947	25.9977	29.8614	19.386	42.8173	79.6093	31.3158	45.2252	42.5457	27.8152	37.1891	47.9931	20.4751	63.7751	20.6461	22.9743	45.7451	55.5251	32.5559	53.8392
381	40.6603	25.2978	25.0478	27.628	42.9289	82.0184	30.719	44.6127	42.1651	27.7662	35.9411	47.6262	20.7906	61.1145	20.5443	22.3353	56.2846	52.7641	30.9387	54.3881
382	41.5114	24.4885	26.4455	25.4502	42.1453	91.3137	31.7923	45.517	44.4256	28.3631	35.9361	48.439	21.6276	62.9107	20.6623	23.1057	49.6016	54.8182	31.9846	54.1881
383	41.7443	25.267	24.556	28.7707	42.9286	100.478	32.3839	45.0134	43.6056	28.0503	39.1624	49.393	22.0456	62.778	20.3154	23.5159	48.4631	54.8294	33.5061	56.1856
384	41.2921	26.1139	26.6614	28.6352	42.5239	103.907	31.9795	45.0877	41.6819	29.0512	37.6974	49.3497	21.615	62.4498	20.0609	23.4541	47.4515	51.4326	30.7184	56.3011
385	42.2773	25.5731	24.9815	25.2077	42.9478	108.89	32.1998	44.8969	43.105	28.2578	36.7316	48.7791	22.873	61.1557	20.5201	23.8349	50.8472	52.813	30.6853	56.1129
386	42.1346	25.6007	26.4086	27.0276	42.3606	107.278	32.251	45.4445	42.9909	29.3922	39.3006	48.2234	20.7561	62.4881	20.1233	22.6764	49.1789	50.7016	30.3374	54.7826
387	40.7963	26.3529	26.6757	28.1906	42.646	103.882	32.1916	45.4327	42.533	29.757	36.7837	48.3635	21.135	61.2249	20.2753	23.7033	46.3799	50.3181	30.3959	54.9009
388	41.9627	26.6045	28.3616	25.8857	41.6356	102.864	31.3002	45.2247	42.9824	28.2259	36.9037	49.1451	22.6983	60.9993	20.3405	24.0394	51.02	49.6488	29.7441	53.6382
389	41.2372	26.9352	30.3834	26.7909	42.8435	97.9855	32.0427	45.5023	42.643	28.094	37.3271	48.4145	21.8263	61.4247	19.653	23.901	44.4496	51.372	31.1118	53.4083
390	40.5395	26.851	27.0209	26.0589	42.3807	93.7228	32.4639	45.3934	43.0277	28.8423	37.2292	48.5333	21.7687	61.9945	19.9425	24.1999	53.0225	51.8858	30.0831	52.0948
391	39.4278	25.5977	29.956	26.2351	43.439	91.1332	32.7805	45.6362	42.7909	28.1032	34.2487	49.5867	23.2003	62.1485	20.1784	24.8276	50.618	53.4566	27.4121	51.366
392	37.2301	25.5368	26.3401	26.3204	43.0369	87.6372	31.981	45.4608	43.0017	27.9589	32.679	47.9013	22.8571	62.5317	19.9468	24.2433	49.0109	53.1668	31.2245	54.7161
393	35.9321	25.5823	25.3381	26.4361	42.9792	87.8324	32.4619	45.3204	42.4975	28.0516	34.1198	48.5413	20.3438	61.2487	20.1607	25.1514	44.5575	47.7044	34.1349	54.4062
394	37.192	25.1289	28.8015	26.3423	43.2407	86.6654	31.6077	44.9696	42.0969	27.0214	35.9711	48.447	21.7748	61.1825	20.2605	25.8561	44.1604	50.6462	30.8153	53.5161
395	37.0248	25.4581	27.2623	28.2026	42.923	86.2176	32.6587	44.9088	42.1534	27.8285	34.8895	46.7313	22.7509	61.5174	20.6369	26.1529	45.5318	48.2129	31.5121	54.957
396	38.0519	24.7012	25.9564	20.3163	43.0208	84.1399	30.7327	44.4047	40.7943	28.0508	31.0015	48.378	21.7437	58.3299	20.5542	26.4872	46.1079	47.656	31.5414	52.5127
397	39.4964	25.1069	26.1371	31.8295	42.6017	83.4517	31.8379	44.4149	41.6213	27.8826	35.8603	48.3969	23.3881	61.3395	20.4	26.7083	51.4404	47.4201	31.2899	54.4427
398	40.6977	25.1522	27.4838	27.4314	43.2555	82.4876	32.2841	44.9072	42.7371	28.3675	32.8579	49.5466	23.0913	61.2705	20.2903	24.9985	56.801	46.9704	30.1978	53.4071
399	37.6686	25.4284	27.419	29.548	43.5754	82.1804	31.826	44.8656	42.0383	28.4505	34.9227	49.8571	22.597	61.3336	20.3126	26.8767	59.3083	45.7079	30.524	52.9704
400	36.0362	24.8536	23.0274	29.1552	42.6951	83.8705	32.2136	45.4852	42.3915	28.2921	35.2051	49.2593	22.5205	60.7794	20.6496	27.0875	64.3188	48.1737	31.3043	51.3979
401	35.098	25.4935	28.5136	28.6323	42.9536	87.5762	33.6214	45.256	42.158	29.5227	35.9499	49.8061	22.0501	61.051	20.2053	27.1936	61.9375	48.2988	30.0064	56.3528
402	34.5655	25.4075	27.0124	29.9871	42.673	93.7252	32.4567	45.4121	42.2782	28.4	35.5243	49.724	22.9412	59.6606	20.1365	28.1352	56.1017	46.9478	29.7955	56.0817
403	34.5033	25.2661	25.7526	30.0732	43.2488	98.1745	31.7079	45.0057	41.4944	29.5886	35.4267	50.6164	21.8041	59.6604	20.4923	28.812	60.775	45.7436	30.2043	56.9632
404	35.832	25.45	25.8226	30.0517	41.9622	99.6076	32.8648	45.4776	42.7104	28.6234	34.1513	48.3807	22.9867	59.5319	20.1117	28.2304	51.1308	45.7111	29.885	57.5735
405	35.5217	25.0389	25.5813	29.8454	42.8038	98.2705	31.4362	45.091	41.2462	29.6254	35.1994	48.3564	22.0649	60.2476	20.3224	28.4647	51.8076	44.8446	29.2209	57.5282
406	36.148	24.8735	28.2394	29.7629	43.1631	97.07	32.2868	45.1703	42.266	29.9049	34.5385	49.9913	21.7904	59.4501	20.173	27.7953	59.274	47.3973	28.9165	57.6015
407	37.5047	25.4852	27.3246	29.635	43.3847	95.661	32.4661	45.1175	41.3237	28.7722	35.0638	49.5405	22.0612	59.6466	19.9175	26.8313	56.2544	47.1707	30.4917	58.0865
408	39.6944	25.6865	27.2115	29.4113	43.0914	92.4486	32.6768	45.0019	41.8457	29.5541	33.3689	49.831	21.4317	60.0817	20.3097	27.7145	59.7143	46.8293	30.8493	57.5748
409	40.4799	25.5275	26.6447	28.8036	42.8523	91.3704	30.9844	44.8598	41.3178	28.5621	34.551	50.9991	20.9589	60.1736	20.5211	25.9547	54.9356	46.9389	31.0281	57.5107
410	40.9261	25.2644	26.0498	28.479	42.4915	90.2741	32.5429	44.9205	41.5559	27.9349	33.9133	50.3064	22.1864	60.3134	19.9131	27.5893	52.8643	44.8721	30.861	61.9014
411	42.1567	26.6381	23.4208	27.4314	43.0438	89.5088	30.6732	44.8124	39.9123	29.0619	36.1021	48.3132	20.6017	55.9823	20.2086	25.1965	54.0474	44.8556	30.894	55.0934
412	43.6451	25.7305	25.2293	27.6501	42.2818	88.6466	31.8014	45.2618	41.7878	29.523	36.7947	49.6778	22.0273	59.912	20.1871	26.221	60.5976	47.5209	30.8632	56.8803
413	44.1727	27.8786	26.7401	28.2202	42.6868	88.4929	32.2359	45.4556	41.8378	28.7581	35.6309	49.7648	22.8132	59.1771	20.2876	26.0662	52.0707	47.15	33.3461	57.6496
414	43.2836	29.8759	26.0883	29.0433	42.6514	88.5021	31.1358	45.4183	41.3223	28.8462	36.2803	50.3046	23.2263	57.5398	20.471	23.8067	56.853	47.3543	32.5272	57.6878
415	40.4953	33.0353	27.6667	29.5637	42.3467	86.6896	31.3322	45.4217	41.9581	27.1108	34.602	50.2227	22.6466	58.6058	20.4663	26.8933	55.951	46.8798	31.4113	55.602
416	37.8131	38.7988	28.89	29.3683	41.3815	86.3685	31.6701	45.5002	40.9567	28.0211	34.6415	50.9936	22.7505	58.1917	20.6219	26.4862	52.6801	47.7356	31.3657	57.6237
417	33.798	50.9905	27.2186	29.4596	42.5984	85.8515	30.8918	45.2285	40.95	28.761	30.9511	51.4378	22.2763	58.4398	20.3967	25.7463	53.5894	45.1733	30.8646	56.575
418	32.9095	58.5043	27.2412	29.7624	43.1141	89.7739	30.986	45.3356	41.8382	28.5873	33.2526	51.1616	23.1557	58.0915	20.1457	25.3417	55.0036	44.5143	32.1069	55.5976
419	33.5706	84.5652	26.0415	29.2033	43.1776	95.5675	31.8634	45.2555	43.0295	27.8322	33.9054	51.5603	22.9011	57.0353	20.4488	23.7265	48.2202	48.3648	33.1959	59.2239
420	36.7459	66.1341	25.4896	29.9783	42.9962	110.69	31.3411	45.1793	42.7488	28.8648	33.9682	51.2969	21.9642	58.455	20.205	23.2228	56.1127	54.5684	33.7714	58.522
421	38.8318	28.7418	26.6912	30.6614	43.2908	116.57	31.145	45.3166	42.1327	29.1342	34.9796	51.6559	22.9095	58.6214	20.4135	23.7148	52.8203	67.2626	34.1794	53.3092
422	40.008	24.6361	26.9	30.3133	42.3544	119.866	30.189	45.0935	41.3349	28.9068	34.1386	52.0335	23.8737	58.2507	20.1665	23.7714	56.1756	71.7289	33.7889	56.7243
423	41.1072	26.9871	25.9418	30.2492	43.4069	120.939	31.217	45.33	41.6168	28.3592	35.1043	50.7152	22.1418	58.4811	20.1262	24.5774	59.4344	69.9515	32.958	55.0803
424	41.0092	28.1173	26.0406	30.7043	42.7196	118.784	30.5439	45.5326	41.7057	28.8309	32.8593	49.7943	23.2952	57.6537	20.0709	24.3712	53.7618	77.3114	31.986	56.4482
425	42.008	29.5739	25.7462	30.07	42.1968	113.627	31.2583	45.4559	40.9922	28.1969	33.3857	51.2376	22.7885	57.5833	20.0083	23.1753	57.7511	76.5674	33.1131	57.111
426	41.794	29.227	23.6958	30.3632	42.6367	107.598	29.9175	44.552	40.723	29.4259	32.4368	50.156	21.3285	55.1307	20.1084	23.6829	58.5309	64.8993	33.1338	54.9068
427	40.9608	30.9161	27.3256	31.08	42.6743	105.142	31.1614	45.3031	41.9524	28.8985	34.1692	50.1334	22.8613	56.885	20.2286	23.9251	56.879	69.7227	33.1465	54.851
428	41.3912	29.7734	26.4046	31.8591	42.2501	102.234	31.5413	45.9726	42.3179	29.0531	34.7469	50.349	21.6354	55.9973	19.9417	23.5938	52.1515	65.4814	32.2915	55.7048
429	42.911	27.0829	24.8106	30.7425	42.9619	99.0961	30.0329	45.1791	41.8958	28.5192	34.4872	49.662	21.2908	56.4526	20.0287	23.8612	53.4904	63.2852	33.2141	55.6343
430	40.5042	27.326	26.9157	30.4998	42.0093	97.734	31.2336	44.1787	42.0075	28.4226	33.1319	49.2851	22.0312	57.0808	20.1354	19.3034	55.8584	62.2303	31.9066	55.1677
431	39.7851	28.2928	27.8119	30.9497	42.5675	95.5182	31.0197	45.86	41.6276	29.0498	34.6456	49.6364	23.5323	56.9071	20.1752	23.3223	53.8197	63.2577	31.6891	54.0539
432	39.4632	26.8113	26.3488	32.0756	42.5232	94.6419	31.7044	45.4705	41.674	28.1579	34.8577	49.8363	23.3712	57.0014	20.5629	18.0863	55.3109	60.9846	31.5179	55.948
433	39.583	27.1901	26.4728	31.8544	43.1103	93.719	32.4066	44.7112	41.3324	29.2816	34.3873	49.4444	23.0666	54.601	20.9376	21.5596	53.1968	62.701	32.3239	57.421
434	39.584	27.6635	28.1464	31.4971	42.9556	92.5649	31.2557	45.3323	41.8247	29.7327	35.5943	51.6609	23.065	55.4539	20.3588	22.1932	50.6892	63.4446	29.5338	57.8885
435	39.535	27.521	25.9596	31.2427	43.0245	92.226	31.7838	45.4559	42.2116	27.2933	35.9195	52.2884	22.8723	56.8963	19.1512	21.7666	54.3113	59.8758	28.6143	57.1891
436	38.7879	27.9425	25.2061	31.3487	42.9544	92.6348	30.3081	45.8524	41.2057	28.1808	35.3367	51.7766	22.8241	56.2351	19.427	21.5802	53.0488	60.2713	28.0907	54.0236
437	41.2667	27.7559	23.8377	22.1986	42.5168	94.7441	31.6886	46.459	42.2154	27.549	36.3798	51.0138	23.1259	55.0495	19.7776	21.5302	49.7123	56.2998	31.986	56.2404
438	40.4202	26.7308	27.3046	18.6425	41.8239	98.2499	31.2942	46.0722	42.0109	26.7633	36.0296	50.6078	22.4215	54.3724	19.7419	22.1798	50.2722	53.9616	30.9323	52.3382
439	39.244	28.0147	26.7985	28.6893	42.8002	102.265	31.145	46.2557	41.6061	27.6636	37.369	50.6983	22.5209	54.7097	20.0989	22.5604	51.6243	52.9628	31.1941	54.9049
440	40.0755	28.4357	26.2681	28.406	42.1113	102.402	32.2694	46.0693	41.8426	26.571	36.4685	50.4129	23.6587	54.7051	19.7947	22.6707	54.4515	54.628	31.4313	55.0462
441	40.2918	28.359	25.3835	27.5671	42.2901	101.961	30.21	44.5226	39.6037	26.9728	33.4639	48.477	22.4406	51.0231	19.7632	23.3114	53.2838	48.5031	29.9362	54.1536
442	38.913	27.4583	28.4712	28.2211	42.0177	100.275	30.3821	45.9741	40.8523	29.3213	36.5208	49.6141	22.8062	54.7097	19.7417	24.69	52.9246	52.5554	29.1656	54.1049
443	38.8522	28.8806	25.1203	29.0926	41.7324	98.5758	31.2648	45.2038	41.6287	33.4287	36.999	50.3527	23.0699	55.4785	19.7736	25.5512	52.0381	54.7756	30.7374	54.4541
444	39.838	28.8256	26.2024	27.7316	41.9648	97.6156	30.9856	45.0304	41.9606	37.5448	36.4014	49.4545	22.7184	53.5574	19.729	25.5187	50.4305	51.2075	28.7707	52.6003
445	40.0337	28.5105	28.5317	27.21	41.3361	97.7684	31.0213	45.616	41.3494	39.1903	35.9969	52.1758	22.9813	54.9219	19.8554	26.1841	53.1066	50.9096	31.7006	52.6613
446	40.3002	28.7176	26.3176	26.2094	41.1176	96.7721	31.7642	45.4115	41.8463	44.1045	35.8717	51.4292	22.1326	53.8187	19.7437	25.7291	53.441	49.682	31.3321	53.4396
447	38.5439	28.4847	26.1009	20.457	41.0902	96.6069	31.5309	45.3756	41.7047	47.7711	35.8839	50.7997	20.1806	53.2462	19.5821	25.8366	49.1713	48.1078	28.5268	51.1274
448	38.9928	28.9994	26.0761	27.6764	41.8508	95.5386	30.5933	45.6288	42.0531	48.61	34.6667	50.392	20.7659	52.6967	19.949	25.8323	52.46	49.0939	27.6178	51.6519
449	40.785	28.3246	28.2324	30.4463	41.587	95.137	31.2949	45.3465	41.3126	47.3961	36.4286	51.509	21.4275	51.7248	20.1196	26.2113	47.0687	45.8515	29.6813	53.3455
450	40.8513	28.5082	26.583	29.7367	41.8981	94.9848	29.9509	44.7935	41.8074	46.4413	34.8936	49.9067	22.469	52.6041	20.0301	26.7039	51.9663	46.2234	29.0637	53.4579
451	40.0076	27.9535	26.9587	28.6512	42.7585	94.9467	30.9935	45.2217	41.3091	45.624	33.7944	50.3981	21.0312	52.5567	19.6662	23.901	57.9389	45.1365	30.5464	50.8333
452	39.8024	28.0442	27.3202	30.1311	41.6743	94.5118	31.4356	44.4554	41.4329	44.6028	32.551	49.8726	21.3295	53.783	19.6866	27.7771	54.0312	47.305	31.0172	52.2642
453	39.9507	28.3478	26.5039	32.2586	42.9153	93.9985	31.364	45.205	41.0221	42.6821	34.9948	49.8898	22.6769	52.5034	19.7809	27.6087	63.7411	46.177	30.8089	53.4314
454	36.8274	27.4451	29.2293	32.8503	42.0956	97.7596	30.9106	45.6775	41.2614	40.9419	35.2008	50.6647	20.9621	53.2565	19.8888	28.6339	58.981	46.2993	30.5939	53.2784
455	38.7766	27.3218	26.5962	32.1644	42.5395	108.697	31.6954	45.2662	41.2232	38.7135	34.3394	51.7171	21.8618	53.8853	20.1424	27.372	55.9305	46.0111	29.6169	53.7227
456	39.4322	27.4571	25.3154	32.0175	43.067	109.989	29.6628	43.693	40.4311	38.1823	29.3822	50.7277	17.0303	51.8009	19.9438	26.559	57.0329	43.4635	29.9745	51.8779
457	39.5422	28.5551	28.1003	31.7258	42.5395	116.744	30.4074	45.1863	40.8526	36.7267	33.5492	52.4862	20.8146	53.296	20.0944	27.7398	54.6969	45.9121	31.2691	51.8827
458	40.4404	28.3808	27.5013	31.6227	41.8077	124.966	30.1269	45.911	41.2152	36.1717	34.7043	51.6205	21.1142	55.3854	19.7544	26.0108	56.1806	47.3433	28.8577	52.3691
459	38.9896	27.7924	27.2417	32.0652	42.9251	121.983	30.8797	44.8327	41.002	34.7548	32.4709	51.2532	20.3787	55.8316	19.9871	26.003	60.6275	45.8443	30.032	51.1807
460	41.3131	28.0863	27.1889	31.9763	41.9842	119.962	30.8187	45.5361	41.1914	34.0207	33.321	52.5992	21.6281	51.7583	20.156	26.8329	59.6408	46.3587	28.2514	52.2965
461	40.7565	28.9444	28.2341	31.8007	42.0847	117.489	30.79	45.8859	41.3598	33.3217	34.6695	52.5966	22.5874	58.9308	19.563	26.6263	59.8499	46.9653	26.8374	54.7178
462	39.438	29.0743	25.5314	31.8944	41.9677	112.927	29.9877	45.2395	40.9109	33.1374	32.8239	51.8166	20.4892	58.6673	19.6941	25.0515	64.711	47.3619	29.0729	52.8305
463	35.2115	28.6997	24.6086	32.4106	42.2819	110.585	30.4585	46.8177	41.9763	31.6415	33.6742	51.2303	21.4714	57.8161	19.815	25.6403	61.1248	47.635	29.0485	52.9372
464	35.9849	29.0711	27.6754	31.7138	41.6494	107.63	30.9214	46.1204	42.0428	32.3713	32.1171	51.0529	22.9805	58.2275	19.6558	25.3695	61.5067	46.9929	29.124	53.3505
465	35.704	29.3038	26.293	30.2001	41.4622	105.949	29.873	46.1143	41.4611	30.9835	35.3734	51.852	21.4425	58.0068	19.8237	25.1549	67.4301	46.3766	30.9021	51.1318
466	38.0636	29.3617	24.3476	30.4957	41.5099	103.536	30.2783	45.8844	41.3442	31.4645	33.9853	50.7036	21.0948	59.4856	19.2226	25.6473	70.0135	45.7556	29.4622	50.2884
467	38.1225	29.7906	25.3049	28.8228	41.8468	102.959	30.5935	46.2077	41.4029	30.667	34.3428	51.4586	21.3885	60.122	19.305	26.3394	60.0787	45.1348	28.8796	53.2251
468	37.1202	29.3943	25.027	30.3733	41.2847	103.591	30.7046	46.1492	41.5121	29.9324	32.2618	50.9332	20.8281	59.6513	19.6784	25.5229	58.0902	41.4074	30.0128	53.7171
469	37.084	29.1302	24.898	30.5971	42.499	106.335	29.9714	46.3242	41.9776	29.3318	33.0839	52.1814	22.3525	59.7258	19.5864	25.6347	62.9309	43.3208	29.3214	52.3656
470	37.0169	29.0803	24.5301	31.0799	42.2185	105.685	29.7343	46.3813	41.2356	30.5999	33.0486	51.2709	21.8469	59.4271	19.2074	25.8386	54.8632	43.2735	28.201	51.7048
471	37.8352	29.5566	24.0826	32.1278	42.4948	104.142	29.0972	45.0956	41.2899	28.3708	29.9034	49.3921	20.2947	57.0663	19.7241	25.6627	57.6553	41.069	28.9507	54.4924
472	36.9879	28.6655	24.9561	32.2672	42.1995	105.291	30.3573	45.9269	41.6644	29.5708	35.6088	52.6282	21.5147	58.8388	19.6261	25.9139	57.9559	45.8311	30.6342	53.561
473	35.6419	28.8638	27.4496	31.0565	41.7723	105.125	30.393	45.8768	42.0727	27.9768	31.3588	52.9414	21.8711	61.9335	19.8657	26.9277	57.7294	50.7173	30.82	53.3854
474	35.6028	29.2545	26.5861	31.1897	41.7826	105.252	30.5467	46.0944	41.622	27.421	32.5999	50.5802	19.5518	65.4387	19.5817	26.3562	56.6599	62.1169	30.2945	55.8749
475	37.5799	30.0944	27.9587	31.8029	41.2687	104.527	29.7252	46.6004	42.3703	27.4021	31.5074	51.2586	20.3287	61.996	19.6057	25.6428	58.3808	71.4262	30.7024	54.5854
476	38.1429	29.8113	27.8543	32.0432	41.6376	105.207	30.1516	45.8821	41.0881	27.6584	31.233	51.4408	20.8957	51.9785	19.5441	26.8667	56.1844	76.926	31.7955	54.4354
477	36.4208	29.4644	27.3669	31.9431	42.7678	105.236	29.3484	44.2667	41.9349	26.6888	31.3111	52.3172	22.3196	51.2185	19.6312	27.0121	56.9806	71.3333	33.3461	55.9311
478	39.4106	29.654	28.4612	31.6882	42.2278	103.574	29.9672	45.9108	42.0602	29.1006	30.9771	52.0666	22.2448	57.8919	19.5592	26.485	57.829	74.603	32.3597	55.5248
479	39.5671	30.0649	26.9531	30.5388	42.3109	103.333	31.2988	45.6236	41.7874	27.9877	30.8023	52.5768	21.6783	58.2827	19.6005	26.2353	49.7804	72.233	33.0255	56.2672
480	40.3295	29.5235	25.6144	31.236	42.2323	102.643	30.2509	46.0152	41.7276	28.5271	30.6542	52.1435	21.676	60.3966	19.8582	26.1481	56.1554	69.1987	34.8504	55.9399
481	41.2746	29.7012	28.848	30.9349	42.4341	101.441	31.3701	45.7328	41.2542	29.1111	34.904	52.6545	21.9118	61.7818	19.9957	26.9411	61.7971	67.2811	37.121	53.7977
482	41.0374	30.1171	25.382	29.8967	42.624	101.408	30.8459	46.7407	41.5304	29.04	34.6358	52.1316	20.5105	60.9603	19.9571	26.7247	48.2029	67.0588	38.6459	53.5544
483	39.6359	29.8597	26.2015	31.8295	41.5634	102.192	30.6363	45.8394	41.5951	27.934	34.0667	52.3202	22.0366	61.9417	19.6652	27.8147	63.3466	62.1525	36.6667	55.6984
484	38.3209	29.965	25.6631	31.9035	42.5246	101.726	30.2457	46.5236	41.3104	28.7714	33.6927	53.0403	21.0113	61.7105	19.9785	27.2553	48.16	62.5635	36.6667	54.0895
485	37.659	29.8074	25.8305	31.4753	41.699	101.52	31.0494	46.1356	41.2234	28.4809	30.8828	51.3114	21.0367	60.8603	19.9308	27.9288	49.4936	61.1591	41.187	54.5482
486	37.1796	30.2679	24.1537	32.5719	41.1337	98.7141	29.6992	44.9405	39.9088	27.915	33.1877	50.5041	20.2811	60.3603	19.9655	27.2553	61.0864	56.2202	37.8981	55.2529
487	36.3304	29.7401	26.5908	31.1149	41.5723	101.215	30.9491	47.0153	41.3547	29.1196	33.5146	51.4766	22.0997	60.9299	19.9051	29.4875	55.148	57.1746	34.3066	55.6074
488	38.185	29.9528	27.1918	30.6775	41.6919	99.0454	30.5672	46.9222	41.1566	29.9661	31.9413	50.4894	21.1947	61.1658	19.748	30.0243	54.7965	57.6377	36.6836	56.3428
489	40.2634	30.2675	28.2265	32.1855	41.5285	92.4583	30.6456	44.6281	41.4687	27.7361	32.3499	51.3768	20.7567	60.2593	19.8025	29.3196	56.9707	57.7796	36.8519	65.5897
490	38.9923	30.3262	27.3832	32.2446	40.8063	102.255	30.6194	46.6271	41.313	28.2811	31.1692	52.5499	20.5674	61.4252	19.4231	29.4111	60.6971	56.7724	36.4725	59.862
491	37.5867	30.6183	30.1725	31.6888	40.6322	124.969	30.7304	45.9265	41.6028	29.759	34.2033	52.7747	21.4276	61.1598	19.6036	29.7444	55.3579	58.0556	33.927	61.4015
492	37.8986	31.1264	26.6683	31.7788	41.1546	128.6	31.0645	46.0184	41.1209	27.6906	33.2612	51.9643	21.2117	60.6682	19.7181	29.5989	52.5602	56.1543	35.8477	63.4877
493	37.8787	30.7818	26.2202	31.7909	41.7369	128.756	30.7369	45.5487	41.2995	27.6702	33.8462	51.8503	21.7422	61.7943	19.7172	30.2613	53.5954	54.2421	30.912	64.3349
494	38.2409	30.4722	24.9151	32.1071	41.084	126.787	31.469	46.7676	41.2212	28.0584	34.8985	53.4827	21.4397	61.8777	19.6375	29.4674	46.4386	54.1031	28.2701	63.1474
495	38.1544	30.078	22.5886	31.7776	42.6066	124.561	30.5892	45.9479	41.7982	27.1957	35.894	51.094	21.0836	61.1014	19.5608	30.3709	53.7966	53.0452	26.5462	63.9908
496	39.3309	29.9464	24.743	31.2409	42.1794	122.1	31.0578	46.3476	41.2057	27.63	35.2233	52.1748	21.0298	61.4126	19.7566	30.1246	53.666	52.657	32.6821	62.6499
497	40.6419	29.1836	23.9961	31.0069	42.2724	120.043	31.3476	46.2735	41.8311	26.9342	32.5078	52.3974	20.6406	61.1805	19.9527	30.6989	52.8776	53.2716	24.3191	72.959
498	40.8792	29.744	23.2221	30.796	41.6908	117.563	31.7534	45.9271	41.3448	25.8278	35.0285	52.3326	19.0293	61.9041	19.6243	30.2882	51.8617	52.4292	33.2988	61.4559
499	40.8174	30.0612	25.1734	31.8605	42.6661	119.166	31.3806	45.7701	41.3842	25.244	31.9834	52.9339	20.1068	61.4624	19.9914	29.7829	50.9781	52.4237	32.5681	60.0513
500	40.9984	30.7943	24.3345	31.5103	41.7578	118.195	30.7263	45.3627	42.0128	25.1593	30.725	51.8793	20.2128	61.3559	19.6357	28.7628	49.3383	53.9433	43.5932	57.7419
501	38.6764	29.4929	24.4537	31.3892	43.1057	115.599	28.9676	41.794	40.3771	24.6681	30.0614	52.862	21.4518	59.5935	19.7754	29.4144	48.9114	51.2663	23.7781	59.1751
502	36.9817	29.5682	25.3027	32.0352	42.6906	116.52	30.2047	46.7154	41.2538	24.8191	29.4903	52.8174	21.4558	61.3439	19.5507	29.365	50.115	52.4971	42.6878	58.2425
503	36.8798	28.3333	23.7633	31.2178	42.492	116.237	31.0016	47.3597	42.0937	25.8678	33.2414	53.4574	21.3016	61.9946	20.0562	26.2911	52.1727	51.609	35.2026	59.9949
504	36.6421	29.1864	24.7039	31.8396	42.4086	114.782	30.3757	44.751	42.0628	26.4367	33.0628	52.1383	19.5268	61.6255	19.9053	27.1611	58.0863	49.9653	39.0633	60.099
505	36.8166	29.7503	25.9503	31.9949	42.2052	114.936	30.8378	44.9542	42.0656	25.4856	29.5821	52.8102	21.6059	61.294	19.3811	27.6628	55.5997	51.0103	45.0365	63.4023
506	37.4653	29.6114	27.2852	30.9169	42.173	113.657	31.9215	46.3745	41.6548	27.2979	32.3766	51.8991	19.3417	62.6694	19.355	26.3089	49.8656	47.9226	43.2166	63.3333
507	39.9147	30.5443	26.6293	32.4493	42.4361	112.583	31.3421	45.004	41.4711	33.5908	30.0508	51.4761	19.4693	61.9083	19.4694	26.8277	56.9369	47.2676	33.8101	61.3231
508	41.1806	31.0031	26.7376	32.389	42.5347	112.823	31.0952	45.3381	42.0718	37.5441	31.7398	52.2923	19.5947	61.39	20.0986	27.2676	53.6585	47.6263	36.1167	61.3445
509	40.0039	30.5276	28.2903	32.3659	42.3429	113.172	31.1617	45.502	41.5439	44.7934	30.1154	53.5011	19.2817	61.3776	19.8151	27.0218	49.5398	45.3318	34.7249	59.5228
510	39.7318	30.5857	27.0571	31.9662	42.243	112.192	31.5385	45.5156	41.9383	46.8327	28.5936	52.1758	20.154	61.7849	19.9224	26.4778	56.078	43.719	38.1531	59.0692
511	40.6787	30.9337	29.0546	32.2771	42.764	112.083	30.6672	46.7813	41.7265	47.297	31.1633	52.9296	20.4924	61.4223	19.5663	26.6207	47.7679	47.2933	37.8887	61.4249
512	40.1837	30.9504	29.3437	30.4291	42.7044	112.62	31.1493	47.1395	41.0551	49.0443	31.2575	52.7778	20.7014	61.8436	19.9915	26.6787	52.7721	47.1729	35.2212	63.3535
513	39.3847	31.1562	27.0053	31.4118	42.7909	112.113	30.2252	46.2688	42.0426	47.6423	33.1275	52.7346	18.4434	62.0895	19.8126	26.6346	52.8076	47.5806	34.2722	54.2571
514	39.4735	30.2121	27.853	31.487	42.926	112.222	30.6844	47.1875	41.3788	44.846	33.5364	52.0188	21.0402	61.6779	19.6953	27.6759	51.0697	52.1678	33.2576	54.9875
515	39.2239	31.4606	29.1597	31.6232	42.6067	111.48	30.1841	47.7461	41.475	44.0301	32.7304	52.1797	19.1066	62.133	19.6268	26.6838	49.0134	50.0175	33.8748	55.5155
516	38.1731	32.1571	26.2604	31.6267	42.4742	109.806	27.5787	47.584	41.3232	44.337	27.8684	51.3543	21.2517	59.6979	19.4687	26.5549	49.1572	47.6686	34.6523	56.0922
517	36.8023	32.4471	27.7351	31.9598	43.5112	110.032	29.5658	47.7321	40.6597	39.6072	27.6696	52.3797	21.3961	61.5763	19.6167	26.7986	47.4733	47.1898	33.3375	55.75
518	36.7428	31.9231	28.7592	31.5432	42.8908	108.359	29.3328	44.7747	42.6581	38.4483	32.095	52.7771	21.1427	61.9064	19.6461	26.9396	46.7871	47.7585	31.3211	58.0202
519	39.1752	31.2707	26.1772	31.7924	42.4246	108.249	29.5347	46.8878	41.7306	36.7203	32.2692	51.8638	20.6644	62.5184	19.5759	26.7895	50.1384	45.0725	30.095	58.7674
520	39.4293	31.0124	27.9407	32.06	41.2986	106.461	30.0859	46.7602	41.7649	35.692	30.958	51.8456	22.2869	61.5152	19.8484	26.3658	46.4548	47.0375	31.3304	58.2665
521	39.4407	31.1606	26.7101	31.1039	41.953	105.469	29.2711	47.1011	42.0317	36.3795	31.723	52.0671	21.7014	63.3163	19.8272	27.0736	45.5715	46.2837	30.1135	60.5182
522	39.8132	31.152	29.3306	30.4731	43.1914	104.994	29.7373	46.0464	41.797	37.4011	31.1627	51.8867	21.1034	62.9608	19.5794	26.7658	52.6149	44.625	31.2374	58.1354
523	37.9504	32.6056	30.2565	30.8585	42.6103	104.724	29.7209	45.3257	42.1578	36.6567	34.4993	52.7003	20.2843	62.2328	19.8325	28.2011	46.1812	47.8448	30.5461	57.1057
524	37.489	32.8789	28.8778	31.2857	42.4405	104.737	29.7048	47.21	41.8995	35.2289	31.5081	53.1467	20.5956	64.135	19.9913	28.3116	46.4885	46.1145	33.6512	57.2044
525	37.1543	32.9394	29.1197	30.2803	42.9134	113.057	28.84	46.324	41.3819	33.2719	29.3989	52.4207	17.1596	62.5127	20.079	27.3047	55.1157	45.7942	34.3973	57.704
526	36.578	33.9152	27.0216	30.6221	43.201	119.142	28.7967	46.0471	41.6599	33.6631	30.2458	53.2404	20.0963	62.2577	19.7046	27.1217	58.5264	51.5445	33.8871	57.5736
527	37.9629	33.3376	30.21	29.5011	43.0373	122.167	29.0537	46.9264	41.6034	31.9787	30.7992	53.0059	15.1263	62.35	19.5484	26.8354	49.7518	62.5721	35.33	59.8728
528	37.502	35.0227	26.533	32.1975	43.6122	124.253	28.7788	45.8235	41.354	31.2566	28.703	51.7921	19.9864	62.0397	19.8422	27.5151	51.9584	66.0745	35.6508	60.2694
529	36.3061	34.3618	27.718	30.641	42.8888	122.462	28.7474	46.8444	41.8353	31.3087	28.4731	53.6544	21.7679	62.5985	19.62	27.7341	52.3418	74.0478	32.3935	60.4299
530	30.9742	31.7347	27.8748	30.2139	43.5061	120.217	33.7658	45.7496	41.3215	33.0964	29.6992	51.6125	21.8219	62.7701	19.872	26.6697	49.9935	76.0199	34.2714	68.2174
531	10.7107		25.3656	31.4341	43.7429	116.635	30.9559	45.4959	41.395	32.4342	29.2819	52.5433	18.078	60.3841	19.6536	27.2516	51.411	70.0587	33.3459	62.4961
532	20.7433		26.4354	31.706	44.4444	116.689	33.3756	46.6993	41.4564	29.7825	27.374	52.0701	20.4232	63.9515	19.6239	27.9472	57.4023	69.1137	37.8487	62.2245
533	20.6263		26.4941	30.8351	43.9722	115.146	34.1321	46.8144	41.754	30.1908	29.3241	53.1559	20.1843	62.2424	19.6376	28.7936	55.735	65.9287	36.4035	68.3817
534	17.5643		25.143	31.5276	44.5842	113.433	32.4139	44.9882	40.7987	29.6474	27.6871	52.4153	21.2517	61.8607	19.6418	29.1677	57.5942	61.045	36.7669	68.5396
535	19.9366		25.2511	32.6838	44.1779	112.276	33.6475	46.4423	40.6459	28.3603	27.7543	53.4458	20.2927	63.5832	19.8848	30.0877	55.5248	61.5497	36.9279	60.3634
536	26.5002		24.7889	31.5483	44.5406	109.632	33.4328	46.5846	41.1319	28.8876	29.8993	53.5988	20.8657	63.3009	19.5577	31.9255	45.259	61.3153	36.3591	58.762
537	29.8189		22.5828	30.9779	44.5975	106.51	32.6309	46.6654	41.072	29.3121	30.8541	53.4388	21.5311	63.1097	19.2942	32.0049	51.0777	61.3314	38.3532	57.0796
538	30.4359		23.095	32.0894	44.259	104.407	33.9861	46.4197	41.1085	29.2135	30.3086	53.7563	20.8191	62.9919	19.4159	31.5139	51.146	59.671	36.2177	58.1228
539	27.5021		25.2406	31.6169	43.4601	103.642	34.8445	46.9626	41.2056	29.2788	31.9218	53.5838	21.7237	61.5007	19.5909	31.7245	42.9671	75.656	33.9621	58.0914
540	28.3348		25.412	31.9719	43.5087	104.182	34.759	46.2179	41.6114	28.4562	26.8699	52.9636	21.837	62.9009	19.466	31.1418	51.8947	63.624	34.2271	59.1251
541	32.2089		25.0921	31.949	43.6334	104.256	33.1136	45.9863	41.6454	27.587	31.1223	53.0707	21.1142	64.9663	19.5263	32.3769	47.4194	64.7169	37.519	57.7421
542	31.6581		24.9174	30.1104	43.9224	103.781	35.1365	45.5505	41.3103	29.8528	32.5898	54.6336	21.9209	62.7126	19.8672	32.2861	47.2685	62.0492	35.9569	60.5679
543	30.8502		26.9946	31.3675	43.8232	104.05	35.165	45.0829	41.5217	29.3314	29.67	54.2645	21.1219	63.7715	19.3852	31.9423	44.8409	58.0988	33.7294	59.7567
544	31.5542		26.1931	32.8318	44.3876	102.569	35.0915	44.6662	41.6811	29.2972	31.3623	52.7605	21.6448	63.2997	19.7898	32.5456	51.1593	56.3094	32.5891	60.718
545	31.6733			31.4521	43.6389	101.612	34.6648	45.3596	41.6082	29.5548	32.8051	53.6968	20.0347	63.2885	19.4882	32.8252	47.8373	53.3414	32.9172	61.9622
546	31.5816			30.9045	43.6419	100.259	33.7235	43.9055	40.8411	29.2378	31.4056	51.6561	15.052	62.0094	19.6204	31.0092	46.3254	44.8075	38.0586	62.2181
547	31.2506			31.7854	43.6177	101.85	34.6417	45.8043	41.4586	28.0855	30.8483	53.7893	19.9515	67.0924	19.5713	31.3636	46.8068	49.6675	34.3503	62.4167
548	31.9888			32.1374	44.0742	101.598	34.4052	45.5193	41.3966	29.2468	31.5866	53.373	20.8252	62.7481	19.9864	31.5097	45.3248	49.1516	35.0922	63.8945
549	29.4538			32.6443	44.3233	101.332	34.5104	45.5032	41.419	29.7509	34.2298	51.7105	19.9581	64.0646	19.8166	31.3225	47.6387	48.658	37.5398	64.5035
550	26.6446			32.6466	45.1197	101.703	35.3662	45.7899	42.1966	28.9821	30.0538	54.1688	19.6454	69.6798	18.344	30.4888	49.9663	50.9465	35.0859	64.3864
551	26.9711			32.919	44.1646	101.454	36.4205	45.5626	41.9178	29.1729	29.819	53.1409	20.5365	64.1404	19.0046	31.1951	49.0209	50.4102	34.1878	64.7152
552	27.9094			32.3207	44.2921	100.677	34.2851	45.4963	41.4558	28.3229	33.0702	53.1716	21.0609	64.5211	19.4126	30.7498	45.1488	51.2932	34.2069	68.8136
553	27.4214			32.5806	44.4156	101.996	35.0732	45.9369	41.4486	28.643	31.0073	52.3652	21.2652	63.7621	19.3956	30.8459	44.7603	53.5998	37.3634	58.8523
554	27.7207			31.8777	44.3072	101.838	35.0122	46.6729	42.0234	29.751	30.9892	52.9594	20.2956	68.8592	19.7275	30.0462	38.4851	53.5056	35.7234	57.2832
555	30.7418			32.6738	43.37	104.171	35.2803	47.2031	40.9106	28.4703	31.8987	52.7396	21.0297	63.7872	19.3568	30.1692	47.7575	53.9774	35.0796	55.7164
556	31.7246			31.6267	43.4514	106.585	33.5941	48.1364	41.3225	29.2516	29.2096	52.7502	19.8407	64.2609	19.4749	29.4397	45.3731	54.7868	31.7325	64.348
557	32.3768			29.7989	43.7561	108.041	34.6364	49.8587	41.7267	29.7825	31.5321	52.8133	18.5622	64.9112	19.0901	28.2404	41.8102	55.0452	32.7714	68.3598
558	33.8063			32.5546	42.658	107.288	33.7265	50.7154	40.9937	29.161	27.3043	51.9352	20.165	64.9698	19.6521	27.8708	46.0784	56.4221	32.6794	60.9465
559	35.1692			31.6802	43.8477	104.729	32.2677	50.9309	41.3462	28.2849	29.1422	51.7291	19.6254	64.7704	19.3293	28.462	42.8823	56.1304	33.0681	62.3535
560	34.5248			32.1594	43.6437	97.7544	33.8493	50.3011	40.8333	28.1741	31.4314	52.9756	18.4161	64.1011	19.2315	28.1554	43.8965	53.9894	34.6383	72.2422
561	32.6733			31.3829	43.4809	99.9606	33.4793	46.8128	41.2258	27.2436	27.3969	50.8382	19.2302	63.5141	18.6364	27.3119	48.6968	57.8963	33.1752	64.6765
562	33.1605			32.4114	43.1855	100.214	33.808	44.1305	40.7057	28.4149	30.7037	53.228	21.0484	64.9866	19.1087	28.1444	51.1688	58.8396	36.5171	59.331
563	33.0212			32.2981	43.1247	96.8128	33.9171	44.1306	41.2071	28.5981	33.3731	53.2152	21.0094	64.2206	18.9709	27.9851	50.7392	57.7473	33.4241	59.7375
564	31.9072			31.9827	43.8893	96.0098	33.1924	41.4425	40.4388	29.913	31.2369	53.0642	20.7226	64.2331	18.8375	27.9492	48.1843	56.6147	35.8555	60.3226
565	31.5711			33.0553	43.4744	98.1098	33.1572	43.1929	42.0219	28.7126	35.5946	52.9168	21.9955	65.4801	17.8818	28.102	45.5964	61.8122	36.4683	60.964
566	31.0074			32.4038	44.4377	103.795	33.687	43.9352	40.8646	28.2363	31.5003	52.9494	21.1128	64.4318	19.0174	28.5005	46.9868	57.5179	38.6136	64.5774
567	31.6268			32.3542	43.5714	108.114	32.594	43.45	41.127	28.5131	31.8448	53.315	22.6564	64.2948	18.3038	28.8148	51.8273	56.0514	36.9368	65.1264
568	31.6752			32.9737	43.9976	115.139	32.1166	44.9041	41.4423	27.4661	28.3258	53.7526	21.787	63.4941	18.2291	28.7164	47.4733	55.9284	33.5156	63.0838
569	31.8944			32.4244	43.3171	116.951	33.3252	45.0244	41.3236	28.5747	31.0394	54.2404	19.2785	64.6958	18.3542	28.2922	40.5207	55.7519	36.7705	72.1361
570	31.6212			32.2863	44.6602	116.776	33.4191	44.8817	40.9884	28.6826	30.3081	54.2076	20	64.6685	18.5009	27.6615	46.6934	54.1943	36.6413	70.4727
571	33.9798			34.2585	43.9723	114.983	31.8003	44.342	40.6481	27.5369	30.0505	54.0161	20.9847	64.1046	19.184	27.7877	57.78	53.6649	33.6168	71.7966
572	33.0827			31.2896	43.9086	113.165	31.9624	45.0619	41.6822	27.6636	31.886	53.1125	20.7174	64.0227	19.0593	27.8439	48.2524	52.3072	33.9175	65.9504
573	33.2705			31.7174	43.6898	111.283	32.498	44.1183	41.0871	28.7868	31.1845	53.1492	22.0189	64.3341	19.2437	28.374	47.8373	52.2189	35.2956	77.1376
574	33.8942			32.7645	43.838	108.4	31.1979	45.5738	40.7687	28.3247	30.6294	53.3362	20.4519	64.3925	19.4927	28.0697	48.998	48.6651	33.3248	73.6013
575	33.9726			32.6797	43.5776	106.034	31.2704	44.3397	40.9794	28.9683	29.7028	53.9363	22.0968	62.2658	19.1209	27.6759	47.4523	49.372	32.2852	65.7988
576	35.0339			33.2883	43.8966	104.416	29.7635	44.6749	39.9203	27.9758	28.7443	51.7635	19.0849	57.8017	19.5421	27.4884	46.3129	46.9599	35.4228	65.7318
577	34.8829			32.9379	44.0616	104.797	32.1213	45.2543	41.4234	28.4069	30.0151	52.6166	19.8387	62.3607	19.6068	27.8059	54.4916	48.7102	33.626	72.0196
578	33.8839			32.1707	43.869	103.506	31.4216	45.9581	41.457	28.7593	30.8266	52.8195	19.7579	62.3488	19.8014	27.827	55.5571	51.5261	33.6219	75.7984
579	33.5406			32.1003	44.0759	102.75	30.5227	45.6025	41.1819	29.2312	29.2373	53.7841	22.1029	63.0468	19.7386	28.1975	47.3072	51.8252	33.2632	73.2186
580	33.5062			32.8954	43.7989	103.176	30.9135	45.9656	40.9019	29.0484	30.2597	52.4712	19.9045	64.6047	19.9525	28.3405	55.9039	61.7301	32.6823	73.3868
581	34.3203			32.4558	44.0173	102.293	32.502	45.5236	41.4513	29.3333	32.7645	54.5443	19.8976	64.2272	19.0851	28.2384	49.0068	71.3731	31.2207	69.2678
582	36.7686			31.0921	43.6289	102.223	29.6305	46.0651	41.3258	28.2209	28.4848	53.7015	18.2723	65.2882	19.4387	28.5912	55.2546	73.7275	36.8933	77.2694
583	38.5922			30.4983	43.1134	101.827	30.386	45.6753	41.1696	30.2324	30.9545	53.6131	19.0162	66.0426	18.5786	30.1539	56.4723	78.3848	34.8289	78.7372
584	38.2287			30.2278	43.6668	101.431	31.2281	44.2895	41.3291	30.2253	32.3573	53.6809	21.0132	65.7951	19.1545	29.4275	45.822	81.4583	35.4153	72.2001
585	34.6539			30.5156	43.7893	100.406	31.0171	45.0822	41.1605	29.8282	30	53.2055	19.2878	65.0033	20.1045	30.1013	48.2781	75.3827	32.8807	80.8235
586	32.036			31.7355	44.0853	98.12	31.3262	45.0636	41.2438	30.2453	29.2364	53.701	20.5403	64.3308	20.0461	29.1375	58.2966	75.8256	32.0215	68.1423
587	30.3799			29.2535	44.1284	99.4421	32.5553	44.3065	41.3731	30.8386	31.9855	53.2266	17.7695	64.4008	19.9875	28.3277	55.9956	74.2327	31.693	70.5519
588	29.3868			31.2151	44.7235	101.751	30.6746	44.9721	41.5053	31.0661	29.9609	53.9188	20.6031	70.4759	19.8495	29.585	55.155	68.1262	30.9033	81.41
589	28.1893			30.3202	43.8008	103.005	30.2731	44.0901	41.4414	33.4951	32.2428	52.8108	21.2416	71.1959	19.975	30.0031	54.1721	66.3428	29.2424	79.4821
590	28.1878			30.8974	44.2097	102.023	30.4357	44.052	41.2061	32.5487	28.6187	54.2979	20.9132	64.185	19.3904	29.7146	47.694	65.7807	28.6679	82.88
591	30.2571			31.2687	43.7994	99.6693	28.6364	43.1996	40.1293	31.5632	28.9543	51.5769	20.1116	63.2921	19.4429	29.697	50.6277	54.6278	29.4381	84.1832
592	32.4048			31.5101	44.9497	101.014	30.7526	44.6788	40.9401	32.2756	30.4492	53.4518	20.2602	64.1984	20.2119	30.3364	58.6306	59.4776	30.8438	80.6885
593	32.2983			31.182	44.604	100.958	29.8819	45.5481	41.1137	32.6411	32.9936	53.8632	20.0741	63.5359	20.259	30.552	49.2523	57.8117	30.9792	71.9229
594	33.209			30.9897	45.2134	101.783	29.8206	44.0365	41.1391	32.4026	31.2881	52.0735	20.9347	64.5494	20.1654	31.2953	57.5387	57.2744	31.8861	79.8184
595	33.6221			32.5443	43.6439	102.504	29.3227	45.3313	40.9934	30.7742	30.7988	52.7766	19.9256	64.7039	19.7466	31.5971	57.8827	60.5915	29.5391	71.5524
596	33.277			32.1205	44.11	102.761	29.5679	44.9944	41.2753	31.2646	29.9506	53.3618	20.0445	64.2382	20.1442	30.6709	58.7347	58.4346	36.4461	84.2146
597	33.6881			33.1734	43.0284	101.774	30.1876	45.1806	40.76	30.3288	33.9169	53.1635	20.0369	64.1401	20.0532	30.9247	59.3205	56.681	31.4268	82.9229
598	32.9522			32.2618	43.575	100.049	30.3024	46.0536	41.4385	30.1281	33.0994	52.994	20.4444	63.8064	19.6578	33.1713	60.6433	56.4847	30.6772	79.749
599	33.1863			33.9073	42.9346	99.1871	30.6421	45.4055	41.6849	29.3524	32.9029	53.6426	21.6852	63.5965	19.7242	30.5919	55.6929	55.9572	30.1773	78.6619
600	32.7393			31.13	42.7878	99.1529	29.0671	45.3425	41.3716	30.603	32.337	52.9065	19.0022	64.17	19.7439	31.0586	57.3923	54.7712	30.462	76.4828
601	34.5843			33.6213	43.0901	99.3096	30.225	44.8738	41.5183	29.7055	32.3642	52.7832	21.3181	63.8114	19.5588	33.1168	59.5965	57.558	30.1203	63.9226
602	35.0506			29.0778	43.036	99.8425	30.352	45.7344	41.2857	30.1373	32.9533	53.9479	21.652	64.3328	20.8779	31.2687	53.382	54.4903	30.2975	79.1887
603	35.3255			30.596	42.881	99.606	30.3731	45.8723	41.3916	29.1134	32.0039	53.5111	19.8762	64.1703	21.0353	32.8541	58.8722	61.9259	30.7795	85.4589
604	34.7404			32.2443	43.6455	97.885	29.7538	45.9346	40.7542	28.7923	35.973	53.153	21.0668	64.788	21.1021	31.3727	60.8646	61.0102	32.296	78.544
605	32.5568			33.8184	42.7186	97.0184	30.074	45.7578	40.7347	29.2266	36.415	54.1762	20.2097	64.0728	21.9398	31.7028	52.7531	53.4905	30.3858	81.3072
606	32.6301			32.6006	42.7303	92.7338	27.7349	45.2285	40.482	28.3579	31.8406	51.8723	18.6357	62.3162	22.5306	30.4611	54.6442	50.3726	29.9619	91.8502
607	33.0184			31.3339	42.6984	97.0743	29.7991	45.9013	40.99	28.5317	36.0606	53.7367	21.3523	63.6179	22.58	31.4726	60.3196	54.1844	28.1703	72.1454
608	34.6557			31.7715	43.065	100.293	30.6664	46.3933	41.1366	29.8214	36.995	53.496	20.5387	63.4333	22.194	30.9799	49.3153	55.2666	31.7875	63.2225
609	33.4449			30.8151	42.5198	104.203	30.6375	46.4721	41.1614	27.2206	33.8316	53.4664	20.2271	63.4939	22.1141	31.1433	59.0344	53.0617	29.949	58.8031
610	34.2035			31.7805	42.7639	111.452	30.6428	46.5006	40.8017	27.8815	34.0715	53.7564	21.7104	63.4116	21.705	30.7985	52.0075	54.0822	32.3195	56.6645
611	33.405			31.8864	42.2434	114.699	30.9376	45.0539	41.3373	29.3537	34.6066	54.0476	19.6827	62.5008	20.9424	31.735	54.123	55.6205	30.1851	55.0347
612	33.4851			31.0714	42.1452	114.652	29.8939	46.1527	41.0116	29.0402	29.673	53.1791	20.2335	63.5314	21.2248	31.7777	53.2183	54.1801	31.1047	57.4751
613	33.448			32.3019	41.5492	112.318	30.0041	46.284	40.9764	29.1052	31.5675	54.0017	22.2695	63.4265	20.0524	32.0528	58.0524	53.9256	31.1783	60.4077
614	32.8649			31.7386	41.0763	111.653	30.5803	46.4334	40.5476	28.8147	33.743	53.824	22.5781	62.8662	20.141	29.2636	46.2999	49.1409	30.7707	69.5899
615	33.4717			31.1743	41.7017	107.864	31.1084	45.6504	41.0462	27.9748	31.1933	53.4292	19.3856	61.4181	19.8112	28.2689	53.0798	50.7585	29.6913	66.6964
616	34.5869			31.3512	41.7264	108.482	30.7318	46.038	40.9489	28.4148	33.0406	53.515	21.9687	62.2709	19.7306	28.1231	51.5432	49.6241	31.5163	66.9672
617	35.1464			29.4513	41.885	106.569	31.4643	45.8514	41.1137	27.9787	28.8962	52.81	21.8875	62.1173	18.7214	27.6272	54.5933	49.8732	29.0077	83.8635
618	34.1278			31.1921	42.4897	105.502	30.5962	46.2439	40.6735	28.0645	30.5822	52.9144	22.2151	62.4162	19.5986	27.6625	57.8836	51.4516	34.5099	72.6476
619	33.671			34.7826	41.7308	105.423	30.8697	45.8887	40.7136	28.1379	29.3864	53.5684	21.123	63.136	19.8434	28.1416	58.0611	52.6892	34.3506	82.331
620	32.8774			31.3553	41.6101	103.223	31.2352	46.6293	40.861	26.6884	30.5367	52.69	18.966	63.3987	19.5181	28.373	55.5805	51.6334	32.3353	76.8911
621	32.5428			32.571	41.3721	102.517	30.4986	45.9164	40.7968	28.4307	29.2385	52.385	18.7518	62.0839	19.5947	28.695	62.4648	50.4167	31.6015	62.1283
622	31.4237			33.5696	42.3709	102.43	32.7429	45.9948	40.7136	26.6362	29.5974	52.7238	20.3657	62.5459	20.4536	28.8539	53.0587	53.0342	30.8916	60.8974
623	30.3869			32.0948	42.3249	101.689	32.1748	46.3065	41.162	27.3154	30.8156	53.1034	19.4534	62.2364	20.5833	30.1071	52.7693	51.9882	29.3017	62.2976
624	31.0106			30.5638	42.2895	100.495	31.3453	46.4499	41.2101	27.3619	34.132	52.8259	17.9025	64.2809	19.4215	30.4616	54.0669	51.5731	31.8746	69.886
625	32.7711			32.8755	42.1018	100.461	32.3152	46.3898	40.5851	25.7007	29.9493	53.196	21.0939	62.002	19.7152	28.8519	58.9696	51.7997	28.5751	64.3806
626	33.7972			32.3252	42.5234	101.304	33.7429	46.5204	41.2005	26.5424	29.5749	52.417	20.3612	62.6483	20.1641	28.9752	53.6454	51.7034	30.0128	80.8582
627	33.4733			31.1743	42.6884	102.76	32.5347	46.1317	41.2043	26.1455	30.4743	51.9094	21.4102	61.4334	19.1426	30.4162	55.3278	49.5418	30.9173	80.0873
628	33.5504			32.2958	42.8682	106.59	32.4857	45.9371	41.3387	21.8807	28.711	52.6876	22.3786	60.4431	19.48	29.4584	61.4512	50.8556	29.609	79.4261
629	34.284			32.175	41.8884	107.923	32.1945	45.9604	41.2925	23.6074	29.995	52.5555	20.3004	62.5118	20.108	28.9629	52.7692	50.9219	30.4997	79.2346
630	34.2199			30.5958	41.4964	106.343	32.2863	46.1501	41.1851	22.6225	30.0596	52.4749	22.4121	62.648	20.108	29.0408	56.2384	49.1544	31.8542	83.197
631	34.7441			34.3677	42.0753	106.026	32.901	46.3518	41.144	20.7165	28.8062	52.3566	20.1799	62.45	19.976	29.8558	61.4672	52.2423	30.2297	77.2056
632	34.5919			31.1699	42.0483	106.143	33.6018	44.5421	41.0246	21.3923	29.6239	53.1475	21.1917	62.0095	20.2075	27.5928	57.1688	49.4532	29.7634	66.3738
633	34.1413			32.2792	42.1027	106.287	34.0237	44.6251	41.4509	18.815	29.4673	51.7926	20.9527	62.5906	19.7682	29.0187	55.7594	48.3505	21.2349	65.7671
634	35.5373			32.055	42.7823	105.555	31.918	46.0216	41.3145	20.8981	30.9265	51.9563	22.9041	60.9959	20.7628	29.1764	58.4494	50.1254	31.4049	63.2989
635	36.1462			31.8781	43.5407	104.651	32.9906	45.9888	41.1281	22.7966	31.8778	52.5885	21.1199	61.3618	20.8093	29.008	50.2093	50.4727	31.8542	62.2749
636	35.7903			32.4687	43.4672	103.703	31.0911	45.4627	40.2625	24.1206	28.496	49.3718	21.1925	57.9608	21.3472	27.8499	53.6119	44.4242	32.0661	65.7392
637	33.4889			32.5594	43.0498	103.962	31.7309	46.2761	40.8873	23.7942	30.1606	52.2905	21.8404	60.9357	21.1491	29.1695	50.0742	47.7132	31.8885	61.1345
638	31.1906			32.01	42.7825	103.572	33.2718	44.9795	40.7508	26.3764	29.3731	51.0484	21.6965	60.906	21.497	28.4738	53.4674	47.6121	33.0482	63.905
639	29.8323			31.4493	42.7007	103.111	32.6329	44.2718	40.8472	27.5616	31.0347	52.0622	21.0459	60.2432	21.734	28.4451	52.119	43.6399	33.3312	71.7589
640	29.9052			30.8959	42.9963	103.416	32.6217	45.0765	41.3344	30.4901	31.7944	52.1309	22.2379	61.6053	21.9048	29.2218	54.721	48.1617	33.2342	80.8113
641	29.5532			31.0954	43.2954	102.403	33.5618	45.2557	40.9777	33.4777	32.2121	51.5572	21.3846	61.7337	21.7346	28.1665	52.9056	51.6399	32.5222	90.9266
642	30.7977			32.6952	42.8647	102.043	32.918	46.2383	41.127	34.9968	30.6613	51.666	21.8641	60.7435	21.6163	29.4563	57.0917	52.4042	35.8523	87.2751
643	32.2268			32.9358	43.3821	101.887	33.6803	44.8112	41.0087	37.557	31.1027	52.4433	21.6479	62.154	21.563	28.739	53.2711	64.7855	32.35	95.0464
644	33.3928			31.6987	42.7066	102.764	33.8056	44.1106	41.4724	39.962	29.2199	53.6085	18.7165	62.2846	23.063	29.0959	50.18	64.9944	33.9015	98.734
645	32.825			33.8872	42.0376	103.485	34.2484	45.8022	40.8358	39.1767	29.6651	53.0252	21.7606	62.9112	23.3105	28.3788	56.6141	68.9416	32.8752	92.678
646	33.0318			35.44	42.8636	102.135	33.8796	46.2192	41.0283	37.2773	31.4264	52.328	22.1424	62.0608	22.1408	28.9343	55.4497	69.7762	33.6852	85.9668
647	33.2189			32.9754	43.5043	102.12	34.0461	45.5344	41.2608	38.9424	31.9266	51.8637	20.1338	61.5871	24.2955	28.9209	56.761	62.5043	33.2063	84.729
648	33.6628			33.1867	43.7675	101.813	34.3455	46.2519	40.2831	39.2977	31.4249	52.2222	21.5128	62.3418	23.765	31.4589	58.6672	56.5274	31.1538	89.3733
649	33.7655			34.3898	44.033	77.1868	33.7816	46.3128	40.1231	39.4932	30.4192	52.2171	22.3369	63.7161	24.5122	30.4737	56.6168	57.9787	31.536	78.9812
650	32.7772			32.5873	43.8692	117.608	35.2408	43.4327	40.6254	35.7763	31.8848	51.99	21.0511	61.3032	20.6536	31.261	52.5573	58.2511	31.9483	82.559
651	32.5955			33.4183	43.9959	132.313	33.3279	45.9747	39.0546	33.0487	29.884	51.0317	18.6393	61.7837	20.2163	30.5544	56.3385	55.6721	31.7986	86.3079
652	33.8579			32.961	43.5471	137.768	33.6472	46.5075	41.4176	30.4357	28.6125	53.0393	22.8704	63.231	20.6763	31.1824	59.1641	59.44	35.7624	81.2509
653	34.6621			32.6722	43.5561	138.316	34.9386	44.8134	41.1466	31.1717	31.2267	53.8763	22.6539	62.8986	19.9281	32.3442	53.8602	58.8691	31.5365	76.122
654	36.0161			32.4523	43.46	133.185	34.6847	45.2218	40.7039	30.9085	31.6012	53.0772	22.3295	61.0165	19.6647	31.9806	50.8943	52.6663	32.5851	71.9824
655	37.4226			33.0492	42.8972	129.768	35.0798	45.3313	41.2712	29.3356	31.4502	54.4431	22.5018	61.1339	20.994	31.0994	49.9017	58.814	31.444	65.3286
656	36.7537			32.0851	43.2907	125.791	34.9776	44.5011	40.5574	30.1372	31.554	54.1071	20.9551	61.4853	20.9796	31.5345	55.2822	59.6919	30.0632	63.0839
657	35.0763			31.6768	43.1575	120.743	33.8782	44.8345	41.0872	29.5072	32.9864	52.6446	20.8683	60.9787	20.748	32.2307	62.3378	50.8497	30.044	59.1586
658	34.3005			32.7631	42.7449	118.333	33.3937	45.4441	41.1115	28.7948	28.2851	52.0217	22.5036	63.6894	20.5478	31.2875	63.9719	55.422	30.0189	62.5306
659	32.0007			32.1066	42.2483	116.807	34.9732	45.4112	40.807	30.2559	31.6226	53.5008	22.9233	61.8961	19.2686	31.4448	63.1739	55.0437	31.9873	64.0217
660	29.1814			31.9974	42.6366	113.302	35.0535	45.2028	40.7879	30.2168	31.8494	52.1068	22.0782	59.9561	19.9121	31.795	62.8433	53.273	32.5412	70.9044
661	30.6713			32.6936	42.7463	110.293	35.0021	45.599	41.2396	29.6157	31.6076	51.8208	22.8644	62.0169	19.5605	32.52	70.9986	54.4457	30.6962	65.7406
662	31.27			30.7183	43.3074	110.143	34.5627	44.3543	41.0402	29.6386	31.369	52.4834	23.268	60.0675	19.1853	31.8036	64.3718	55.7303	32.6843	66.7175
663	33.8799			31.8313	42.7276	109.861	35.6943	45.3162	40.9677	29.0593	29.9168	51.6091	22.5966	59.2497	19.8686	31.9599	62.0906	54.1593	34.2019	66.4043
664	34.9106			33.6404	42.7728	109.378	34.438	44.8403	41.1454	31.0262	30.8721	51.4683	20.8798	60.6622	20.2073	30.6907	64.6366	54.6682	36.0139	61.1796
665	35.583			31.058	42.8965	112.974	34.7449	44.987	40.9831	30.7262	31.166	52.1282	21.6381	58.5415	19.9403	30.7411	62.5639	55.0117	30.7585	65.4048
666	35.8197			33.2477	42.9552	112.819	32.9175	44.9294	40.4779	30.4762	29.5909	52.0152	21.6105	58.0616	20.3144	29.9786	61.8306	53.7951	35.3754	68.9363
667	35.7116			32.408	43.2469	114.249	31.8876	46.4809	40.6934	28.4129	34.0573	51.6906	22.3158	59.4978	20.0518	30.245	61.5881	54.9248	31.024	76.2027
668	35.2702			33.7766	42.5432	114.188	32.0705	46.1012	40.8853	27.2299	32.107	52.2445	22.1402	58.8747	20.1634	30.7095	63.3309	55.3632	29.6764	76.4574
669	35.0169			31.5154	43.4957	114.31	30.3941	46.5563	41.1683	27.4932	30.7239	52.6277	22.5	58.7358	19.1065	29.8018	63.5719	53.2905	30.8259	72.2967
670	34.7779			33.3055	43.1942	116.222	30.5706	44.9443	41.1509	25.3324	33.1316	53.195	21.8483	61.9317	19.0953	30.2042	63.9654	55.6434	30.4172	61.8973
671	34.2599			32.3837	42.9303	114.595	29.9218	46.5652	40.7902	26.8019	32.9945	54.3267	22.2952	66.6377	18.5703	29.9514	57.4203	53.5562	29.8414	58.2262
672	35.0212			31.697	43.2068	117.097	29.9549	45.8537	41.0912	28.2929	29.0949	53.2062	18.8766	49.5793	19.2451	28.6031	61.1899	51.7199	31.5048	49.2327
673	35.9191			34.566	42.9967	116.644	31.0641	45.7307	40.7155	26.3686	30.4857	52.6817	22.4069	58.3216	19.5813	27.9453	56.8121	53.632	32.3244	42.9336
674	36.5725			30.9451	42.3023	117.683	31.3015	45.9741	41.1078	28.3058	29.5585	52.6832	19.7826	62.5092	19.0518	26.9596	61.5916	53.6287	30.7462	41.6094
675	36.4708			33.6648	41.7647	118.66	31.4755	46.2334	41.0598	27.5928	29.4918	50.8707	20.4948	60.6388	18.9337	27.5426	56.4375	51.1343	31.5743	47.9282
676	36.5165			33.7304	42.3014	118.222	31.1193	47.4769	41.4181	25.3746	29.6325	51.585	23.0135	62.3051	19.4924	27.989	55.1276	52.5697	31.9707	45.4531
677	34.5545			29.4207	42.8341	115.474	31.558	50.1034	40.7299	25.9573	30.7218	50.5875	21.2988	63.0457	18.9187	27.0342	53.7401	50.6421	28.1864	48.0062
678	35.5546			33.013	43.1677	117.703	31.8891	50.2993	40.2885	26.5305	31.7027	51.2431	20.7589	63.0592	20.3281	29.2009	53.8299	51.6537	31.5647	47.0227
679	35.5546			32.8881	42.6065	117.939	31.9239	48.5714	40.6472	26.2699	30.2566	51.0263	22.1593	63.8517	20.164	28.5023	53.516	52.8288	30.9269	44.8955
680	34.9485			33.1828	43.1076	119.423	32.4499	49.4323	40.6899	25.5917	29.4568	53.7479	22.3323	63.5726	20.3234	28.5544	60.5516	53.1155	34.4123	47.8669
681	34.7759			33.9276	43.0894	117.062	31.4603	48.5937	40.176	26.096	30.0443	49.1546	20.309	62.9728	19.718	27.8138	52.3766	50.7544	31.9436	47.759
682	34.314			33.8237	42.5156	117.517	32.2645	47.8838	40.0994	24.8423	31.3065	52.9301	21.2998	63.4983	19.863	27.7271	53.7632	50.5619	31.9371	47.5684
683	32.7665			33.893	42.2306	118.978	32.6601	46.595	40.5237	24.9475	27.7875	53.546	21.2092	64.0333	19.8713	27.7502	53.0905	50.9384	32.2461	48.3419
684	32.1642			33.6466	42.3384	96.5715	31.9744	46.839	40.1458	25.6953	28.5784	53.5868	20.5547	63.4443	20.1439	27.7199	57.5406	50.3357	31.5723	52.1719
685	32.0377			32.2058	42.1134	107.468	31.8399	46.3001	40.7067	24.0736	30.2978	52.6615	23.9378	63.0464	19.1451	27.295	56.7414	50.6934	31.4366	54.6424
686	33.2212			34.3155	42.7338	126.984	32.0792	45.9033	40.8889	25.6429	27.9698	53.0809	21.8806	62.6701	19.8112	27.1407	54.0279	50.7531	32.1026	59.8108
687	34.7555			35.3554	42.4247	128.331	31.1651	47.2558	41.4645	25.4343	29.4545	51.0973	23.133	62.0958	19.9385	26.9982	55.1271	49.2866	29.5597	63.8618
688	35.0568			33.3609	42.3074	129.578	30.4036	46.2347	40.5795	24.8996	29.4152	51.8566	23.0166	62.3676	20.755	27.2674	58.5993	50.8906	29.4158	70.2843
689	36.0733			33.094	42.3948	131.673	30.581	45.4522	40.2188	26.0608	29.0643	52.3818	22.4156	62.3597	21.0094	26.9134	54.7905	50.0726	29.1421	71.1588
690	34.5685			34.4725	42.4018	128.378	31.1825	45.71	40.7733	26.4989	28.3634	51.3345	22.2812	62.9384	20.9766	27.3753	58.903	50.0607	30.5353	67.1024
691	33.2935			34.9847	42.741	124.756	31.5144	45.9571	41.1365	24.8712	29.008	50.9756	21.6006	63.2172	20.5861	27.2535	59.2975	50.3909	29.8733	61.361
692	34.7691			32.1285	43.157	120.422	32.6642	45.5815	40.368	25.572	30.3759	52.8492	22.713	63.4123	20.6107	28.0227	62.2068	50.5932	30.177	59.6629
693	35.044			34.1951	42.9259	119.768	32.272	45.8737	40.6702	26.8759	28.0972	53.3834	21.4616	62.9199	20.8251	28.2438	61.096	48.7375	30.8586	54.5329
694	33.2046			34.1886	42.1333	119.188	32.3317	46.1195	40.7863	26.5933	28.3411	53.476	22.6374	63.0722	21.019	27.605	60.3832	49.3151	31.9345	55.8251
695	31.9617			34.489	41.97	118.672	33.8383	44.6344	40.4767	27.3668	28.4097	53.2478	21.7476	62.9073	20.2446	27.2038	58.8204	48.8568	30.7755	58.9304
696	29.5904			33.5167	42.2661	116.172	31.9877	44.4239	40.3884	26.0253	27.1531	51.6781	22.7994	61.7574	20.6726	27.1244	64.023	51.1246	31.7161	64.6714
697	28.3755			34.6509	41.4422	116.852	32.8742	44.9612	41.2903	26.8242	27.8451	52.8142	22.4306	62.8359	20.7979	27.7478	62.003	60.9705	31.9134	67.4549
698	27.2669			34.5103	41.5529	115.955	33.347	45.9424	41.5975	26.0857	29.5941	54.1265	23.554	62.7731	20.5709	27.2914	57.2356	69.5685	33.4606	73.6301
699	29.1789			35.7149	42.2508	117.02	32.5789	44.5941	40.9818	27.3412	29.1503	54.4272	23.0728	62.9711	20.389	28.0307	58.7452	70.9412	34.0364	73.7233
700	31.6499			35.7308	42.0463	118.13	33.4672	44.8543	40.945	26.9042	28.3031	54.5584	23.4916	62.9976	20.6605	26.8618	56.232	74.0582	30.4214	68.5598
701	33.4803			34.8736	41.9232	118.215	33.692	44.8505	40.8588	27.7361	30.8757	54.2561	23.5222	63.1212	20.531	27.2972	58.8527	75.2849	28.0178	64.3571
702	33.9268			34.2597	42.3188	116.025	32.722	45.7613	41.0573	27.8947	28.8766	52.8534	22.3589	63.6581	20.1503	26.8672	50.5693	69.994	31.971	62.0997
703	33.3321			35.0407	41.5296	114.984	32.0948	44.7191	40.6064	26.3184	28.2863	53.438	22.9891	64.0808	20.3956	27.2896	54.0288	72.0036	30.57	58.0909
704	32.5009			34.4148	41.394	114.817	32.4897	44.2942	41.3391	25.1268	30.3573	54.5584	22.7821	64.4703	20.216	27.7364	44.8694	65.1371	32.2985	59.1808
705	33.2236			34.439	41.8156	114.661	34.0305	44.8467	41.0537	24.6653	27.254	53.9715	23.466	63.2767	20.0449	28.2342	47.351	60.9868	29.7343	60.4974
706	33.4362			33.3002	41.8532	113.903	32.7224	44.5606	40.7889	23.9013	28.6693	54.4722	22.2727	63.0777	20.053	29.1067	49.7556	59.8859	30.8935	60.7077
707	31.7845			32.8253	42.1193	114.273	33.104	45.0148	40.6492	24.9809	26.8622	54.0742	24.2229	63.2084	20.212	29.2545	47.4775	58.6194	30.6999	62.1053
708	31.78			33.8434	42.4281	112.457	32.1988	44.8024	40.8019	28.6019	28.7349	52.4031	21.974	63.356	20.0244	30.2716	48.4923	56.2823	32.4175	65.1783
709	30.781			34.5779	42.6348	110.982	32.7586	44.7768	40.8215	32.4908	30.7441	53.8335	21.9985	64.6803	20.0405	29.9508	57.3631	55.5263	31.6982	67.8719
710	33.2995			35.0676	42.533	112.549	32.5144	44.5756	40.527	38.0227	31.654	53.6221	22.4343	64.3099	20.1066	30.1475	48.9216	59.3459	31.5922	66.3371
711	34.6635			34.7059	42.9584	108.626	32.0525	45.8804	40.5235	42.7842	27.2496	52.55	20.3014	63.1015	18.7342	30.7574	59.6404	56.6606	30.2349	61.7427
712	35.3708			33.4268	42.3277	108.343	33.4649	43.4131	41.2098	45.1589	30.4629	53.5105	24.544	63.5392	19.2912	30.7227	57.4061	59.0964	32.6536	58.9945
713	35.551			34.5167	42.2998	85.1773	33.4429	44.4273	40.9076	51.2144	29.8892	53.5649	23.6649	65.2043	19.4192	30.9873	55.8297	58.4163	30.8238	54.5052
714	34.1155			35.1431	42.2305	99.0115	33.2811	43.9295	40.8474	56.3836	30.0992	51.8238	20.9955	63.7006	19.7716	31.9579	52.298	55.3471	31.2215	52.0205
715	33.4312			35.0305	42.1952	111.95	33.0103	44.0771	40.6987	57.8446	30.5949	52.0932	22.0497	63.6858	19.751	31.2333	48.2045	57.1951	30.5556	59.6429
716	30.762			33.597	42.1791	119.784	34.0074	44.9247	40.8916	59.4796	29.8377	52.2193	24.727	63.5517	19.4146	30.8326	51.8361	55.8298	31.5763	71.2295
717	30.0682			34.7589	42.0749	121.647	33.0956	44.0904	41.1531	55.7089	27.6344	51.872	22.9142	63.83	19.1847	30.5924	47.6692	53.6216	30.6523	76.4925
718	30.1053			35.9965	42.4321	120.119	32.68	43.609	40.9386	53.0326	29.4112	51.463	23.2194	63.6805	19.818	30.8724	45.5997	54.8319	29.1858	81.5475
719	30.7771			32.5336	42.1889	117.921	33.6844	44.4555	40.8681	51.5455	32.2478	51.5402	23.8609	63.7062	20.1918	30.9029	47.6418	53.9615	27.9106	83.562
720	31.7921			33.6051	41.5599	115.928	33.7577	45.2299	41.1089	47.517	30.642	52.7902	26.0138	64.568	20.5827	30.6203	39.3515	53.2631	31.2033	76.4129
721	31.5369			33.7113	41.4731	115.054	32.9885	44.6213	40.9825	43.2574	33.4236	51.5935	21.3354	63.7988	21.2194	31.6391	46.7243	53.4396	32.3671	59.5423
722	32.5			30.9459	42.3743	113.05	32.4476	44.4371	40.6647	41.8127	34.9554	51.6644	24.7517	63.2246	20.6983	29.5589	40.0907	55.3378	34.071	52.3442
723	33.4897			33.4427	42.6755	111.832	32.9943	44.623	41.0043	36.9129	32.9251	50.578	24.4529	63.9009	21.1029	29.1783	42.1151	52.2805	34.273	48.2573
724	34.2017			31.1184	42.4432	110.004	32.6838	44.5862	41.001	38.2771	33.3711	47.7703	25.7502	63.0769	21.2623	29.7571	43.4604	55.1444	30.0254	47.6362
725	34.6611			31.0459	42.6024	110.806	32.3722	45.4489	40.631	38.434	33.6637	50.6583	23.6521	63.5041	21.0053	29.0187	43.4301	53.7416	30.7687	45.509
726	34.3825			31.4781	42.2725	110.152	32.6844	44.6524	40.393	36.9595	31.5075	50.0271	21.293	63.2903	21.0431	28.2161	43.3237	52.3082	33.0234	43.9929
727	36.1651			31.746	41.7132	111.917	34.9897	45.4265	41.1166	37.7998	33.3266	54.3948	22.5633	63.5833	20.7198	28.6787	46.4255	53.4149	31.8794	42.5716
728	37.4146			30.9978	41.5281	111.179	33.1283	44.8841	40.8947	37.9893	33.5068	54.7694	24.4098	63.1556	20.5325	29.3346	47.822	53.1829	34.4	54.5469
729	37.0033			30.3656	42.1217	109.721	34.5365	44.5896	40.535	35.3642	31.5816	52.9372	24.5488	63.3809	20.4888	28.5719	42.529	50.9249	34.2322	65.1108
730	37.7037			32.2818	41.6605	110.029	34.3476	44.7297	40.2707	30.355	29.7169	51.3492	25.0776	64.4754	20.5409	29.0049	43.653	53.472	30.0255	70.7498
731	37.7915			31.4936	41.7505	110.54	33.9951	45.4301	40.0858	30.5287	28.0506	53.6498	24.8304	63.6546	20.3317	28.4074	51.8925	54.3789	28.2603	79.5676
732	35.4528			31.0207	42.0398	108.408	33.2557	43.9058	40.8986	29.5249	28.8364	47.7013	23.0208	64.0197	20.5562	27.149	52.6857	53.3645	28.9179	68.0848
733	35.575			31.3389	41.5993	108.437	33.8128	44.739	41.0957	29.1232	32.7492	55.0204	22.7218	62.9905	20.5821	26.7483	48.8974	53.5065	31.2492	63.7213
734	36.1669			30.9604	41.7325	107.294	34.0205	45.6611	41.3079	29.5227	28.5273	56.1317	24.0841	64.1264	20.3593	26.544	48.6883	52.1968	34.0359	64.3984
735	32.4828			31.5145	41.231	107.27	33.7454	44.2773	41.1999	31.1128	30.7474	55.7429	22.4177	63.8488	20.5522	26.5459	50.0542	52.0898	32.5687	62.4586
736	31.9729			32.2007	41.4433	105.637	34.1963	44.4301	40.7152	30.3667	32.144	57.5875	24.2015		20.471	26.2663	52.2446	51.5185	33.2225	61.5349
737	33.151			30.6664	42.2066	105.361	34.3091	44.6193	40.6594	30.8952	31.9512	56.8962	24.0059		19.9799	25.4802	54.923	51.1022	33.0917	61.5679
738	33.6892			31.9848	42.2416	103.969	34.8178	44.3807	40.8041	32.06	29.8652	54.6912	23.1347		20.7823	26.5501	52.0775	51.3712	31.0712	55.0672
739	37.499			32.2423	41.9516	102.728	34.6955	45.6503	40.5888	31.4798	30.4873	55.2247	23.1204		21.4442	26.3746	60.832	53.1231	32.8307	51.4752
740	37.7577			32.5527	42.5031	102.103	34.0798	45.9046	40.5098	31.5888	29.5145	54.3084	24.272		21.7129	25.8524	63.9802	52.628	33.133	50.4321
741	36.0046			32.519	43.0831	99.3242	33.6371	45.2217	39.3851	30.4507	28.4314	53.6544	20.8664		21.9843	24.9411	64.211	49.975	31.5635	50.3469
742	34.4633			32.735	42.5775	102.066	34.0557	46.0535	39.828	30.939	28.0715	55.2192	22.5923		22.3933	26.5375	71.5982	52.8143	30.3868	52.629
743	34.7546			32.6811	42.3732	88.7518	33.8477	47.0502	40.2346	31.1258	29.0296	54.084	23.2706		22.4123	27.0149	71.5858	53.4342	32.3578	60.6242
744	34.3284			31.7253	42.5693	123.96	34.6795	47.3983	40.4661	30.3221	26.6305	52.8623	22.6263		21.3622	26.2667	68.2285	52.0687	34.5592	71.0902
745	34.0591			34.2402	42.9412	113.87	34.5492	48.6332	40.4164	29.3533	29.7798	54.1955	21.5544		20.8069	26.4512	76.1448	53.3696	33.5692	75.7591
746	35.1681			33.1606	41.9992	124.984	34.4454	47.9341	40.334	30.3349	29.273	52.9618	23.5735			26.3135	63.7305	52.6965	33.8267	78.1969
747	33.8745			32.8644	42.5011	123.84	34.7656	45.6881	40.4298	29.4988	27.5873	52.0803	22.2033			26.2027	63.7622	52.319	33.8237	78.5241
748	30.2753			32.3165	42.6886	123.96	33.7495	47.2104	40.5352	29.7087	29.2682	53.6728	21.6608			26.6229	70.4319	52.7249	32.9613	77.1401
749	29.6557			32.6387	42.8674	123.807	34.2927	45.6085	40.6314	28.3137	27.5425	52.5244	22.1434			27.7392	70.7656	51.9201	34.5022	76.3094
750	30.4307			33.2573	42.5929	122.399	34.5596	45.2075	40.3873	28.4144	27.3574	51.8425	21.6268			26.6594	65.6833	51.8738	34.9937	75.247
751	30.904			33.4882	42.5603	121.004	35.0776	45.6282	40.3905	26.6822	26.9795	51.5753	23.0639			26.4139	68.3913	52.829	30.0569	72.7337
752	30.0595			30.4063	42.6092	117.486	33.7577	45.5719	40.5083	27.8351	29.3403	50.9623	22.1254			26.4499	70.2637	52.7319	32.0151	73.927
753	31.3341			32.3595	43.1851	116.268	34.7532	45.489	40.5692	26.8489	28.0501	49.5843	22.5122			26.4997	65.8224	50.7342	33.7903	75.4225
754	32.7943			32.5095	43.1282	114.949	34.498	44.3387	40.7079	26.3939	28.7826	50.077	21.0737			26.8117	69.4383	53.0915	33.9484	76.0976
755	33.6675			31.9083	42.1303	114.229	33.7832	44.8216	40.6147	24.8998	27.8654	49.0987	21.3068			27.4473	63.3182	53.5581	33.7272	75.552
756	35.368			31.5442	42.4371	115.058	33.4477	44.1428	40.0066	23.2709	27.1594	48.6224	20.6722			27.0071	71.1465	53.9377	33.6335	75.4768
757	36.6403			32.1233	42.1332	117.828	34.4	44.4567	40.1222	23.8834	28.4585	50.3483	20.3047			27.2626	75.5946	58.7089	31.6615	75.5129
758	36.3784			32.8536	43.1648	117.804	33.2125	45.8692	40.9028	28.3768	28.695	50.0136	19.9306			27.7353	58.8309	61.0959	32.1995	76.5783
759	35.82			32.7679	42.8741	116.154	33.8799	44.816	40.1288	34.3007	27.6538	50.2005	21.5786			27.5893	54.0054	62.3515	29.5309	75.7161
760	36.851			31.4795	42.8936	116.427	34.7584	44.4281	40.4754	40.9157	25.6272	49.8317	21.2387			27.0502	65.7871	63.2053	31.151	75.8083
761	39.528			32.3581	43.3093	118.495	33.7738	44.4722	40.6213	49.712	30.4767	50.2905	20.8044			26.802	61.5874	60.5206	30.0124	75.725
762	40.1675			31.4783	42.7932	117.197	33.8776	44.0772	40.1323	54.3434	29.494	49.8045	19.9172			27.2432	59.9199	59.6273	32.0694	77.2949
763	38.4285			31.9048	42.247	115.856	32.416	44.7794	40.813	55.0587	28.9732	50.8024	19.6623			28.101	64.2096	60.9159	31.772	74.747
764	34.3317			31.2106	42.5294	117.779	32.8491	44.6406	39.9669	54.36	28.8279	51.3415	20.8473			27.548	58.7894	61.6772	30	77.2036
765	32.2104			31.4994	41.1953	115.846	32.9855	45.142	40.4562	52.0314	31.0898	49.0273	21.2964			28.1393	55.8286	60.779	30.087	76.5478
766	30.1741			31.5588	41.9908	116.312	33.297	43.9719	40.4889	46.9574	25.3001	48.9445	20.6041			28.047	53.5117	60.9415	30.5897	71.5424
767	29.9271			30.7651	42.3485	116.338	32.8319	44.2504	39.8845	43.7492	27.7837	51.1851	22.3644			28.3911	51.7436	60.623	32.9591	73.6542
768	30.4568			31.9671	42.3025	116.491	32.7221	44.7419	40.3301	40.5831	26.4931	50.3277	21.2301			28.1405	53.7307	61.9375	30.2103	73.3758
769	33.8596			30.3577	42.1116	115.245	33.2102	44.3568	40.3228	38.9054	30.0542	51.0155	23.013			28.0912	52.188	62.2236	31.4295	74.1866
770	35.4254			30.6464	42.9863	115.317	32.3734	43.7075	40.517	38.5992	27.8642	51.0675	21.3594			28.8899	47.7671	62.3822	30.65	76.27
771	38.1793			29.9835	42.1109	114.762	31.8783	43.6464	40.5312	36.8085	29.7753	49.7439	21.8102			27.48	49.2516	59.89	33.3333	73.5683
772	38.5025			32.0992	41.9363	115.895	33.1914	44.5455	39.436	33.4492	27.9902	51.0649	22.0964			27.9447	45.1031	60.5894	24.4944	75.9625
773	37.8613			31.8023	42.5736	116.342	32.1004	45.1291	39.5381	31.9896	29.4934	50.4777	18.084			28.584	46.1195	60.175	26.1035	76.0805
774	37.1429			32.9409	41.9826	115.322	32.2128	45.2674	39.967	31.7447	28.2568	49.2479	22.0774			28.3328	46.8637	58.227	27.7053	73.2334
775	37.3711			31.6418	41.6619	113.892	31.7716	44.5609	40.0132	29.5481	28.2527	49.7095	22.4703			28.213	44.6887	56.8127	31.6323	69.5985
776	37.1144			31.9454	41.2157	115.075	31.6229	44.3184	40.1585	30.2783	30.9168	49.0794	21.9129			29.1221	47.3409	57.0479	30.5559	72.4311
777	36.7254			31.4431	41.5906	114.833	32.1423	45.6121	40.0297	29.2409	31.4101	49.6783	22.4294			29.8232	42.6349	57.4202	27.7445	72.5782
778	37.3421			31.7614	42.2047	116.451	32.5974	44.3042	40.2175	28.6704	32.3092	49.6336	22.194			29.25	45.7008	57.7338	29.8937	72.0482
779	37.7213			31.4671	41.718	116.251	32.3089	45.1327	40.0923	28.3467	32.7241	48.1188	24.2293			28.8309	47.3557	56.5133	29.0144	73.6815
780	37.6003			31.1139	42.7011	116.427	32.1951	45.295	39.9736	27.3894	32.331	48.9647	22.0746			28.6416	43.2634	56.5147	29.3448	70.7039
781	38.0477			31.2308	42.5243	116.466	32.4787	45.2896	40.2802	27.0361	32.5419	47.851	22.2347			28.4662	45.4808	57.332	26.5301	69.5815
782	37.535			31.0349	43.216	115.539	31.5574	44.0988	40.221	26.4025	33.1027	48.3837	22.9345			29.2599	45.5777	57.1202	29.7178	70.8491
783	37.0167			30.7915	43.2618	114.924	31.4124	44.2214	40.4759	25.614	29.8003	48.1074	21.9321			28.9117	42.3825	55.321	30.735	69.9146
784	35.9426			30.8412	42.6893	116.4	31.8682	45.1771	40.5025	25.6219	27.9499	47.1006	21.5679			27.7352	44.8163	56.4764	29.0508	68.6053
785	36.659			32.1106	42.3784	117.093	32.1859	44.3321	40.6916	26.126	27.94	45.1345	22.9266			26.982	45.2377	54.8737	30.9278	69.4247
786	36.2624			31.2392	43.6419	115.491	31.2809	43.6817	40.2249	27.5822	25.6208	44.0673	19.4721			27.5852	46.9687	52.9346	29.3625	70.9334
787	36.0799			32.0662	42.8484	117.638	31.5235	43.8788	40.522	27.4194	27.1465	39.1523	21.1877			28.1336	45.622	54.4174	29.4645	73.3711
788	35.5106			31.4843	43.7954	117.387	32.234	44.6452	40.3835	27.6669	27.8758	55.9114	20.0363			28.163	45.1783	52.8845	30.7683	77.4315
789	36.2104			31.4801	43.6963	116.567	32.4421	44.7028	40.4164	29.0615	26.6393	49.3813	20.6512			27.5342	44.8085	52.429	29.1972	80.8479
790	37.0761			31.8552	43.4375	115.302	33.0704	43.4195	40.38	28.329	27.9355	56.0907	20.4097			27.9775	42.6752	52.429	29.9883	77.0438
791	35.6084			32.0237	43.9309	116.379	32.0838	44.3411	40.3835	29.2449	28.3932	48.5747	20.1029			27.9534	44.5284	52.4917	33.4092	79.8807
792	34.1538			32.279	43.7593	116.534	31.517	43.6521	40.605	27.8117	28.2468	49.789	19.3358			26.7505	44.107	51.3512	30.3304	77.6319
793	34.7716			31.0649	42.8135	115.28	32.3653	43.9137	40.2842	26.079	29.195	49.7434	21.3831			26.4789	45.5977	53.3603	31.2636	77.2354
794	33.8431			31.354	44.0033	116.776	32.1151	43.8649	40.2813	26.151	27.0688	44.4702	21.2956			25.7597	44.108	52.4932	32.6219	75.6235
795	34.4383			31.3629	42.9246	118.052	32.1663	43.6595	40.4896	26.1313	27.721	44.071	22.0538			25.7655	44.0958	52.8697	31.7333	76.9121
796	34.4478			31.4521	43.7318	117.196	32.2877	44.6324	40.4598	26.2256	27.1727	44.6606	21.0424			25.8375	50.759	52.6337	26.5793	73.252
797	34.8724			29.7368	42.8969	118.576	32.4107	43.8996	40.2122	27.0495	29.0091	45.0865	21.8568			26.2163	47.8257	50.8457	28.8685	79.8977
798	36.2642			30.8042	43.5387	120.106	31.8429	44.625	40.1161	26.7448	26.43	45.8591	20.7281			25.9101	44.3661	50.1826	32.6312	81.0506
799	36.6073			31.784	42.8292	117.455	32.337	44.9188	40.7032	26.5996	30.8198	47.8943	23.3309			26.0901		51.9054	34.136	83.4668
800	37.2879			30.7676	43.2165	119.501	31.9156	43.9143	40.2455	25.6671	28.4992	46.4036	22.7333			27.3555		53.3985	34.8387	80.1619
801	37.123			31.0991	43.4196	116.019	31.748	43.7693	39.9404	24.6149	25.2451	47.261	21.0304			25.382		51.217	33.6507	80.9726
802	36.7644			31.344	43.205	119.149	32.0373	43.6334	40.0828	24.7826	27.6838	47.3047	21.9867			26.5685		51.2179	30.3778	78.2938
803	36.5107			31.3042	43.287	118.066	32.2949	44.5026	40.4965	26.14	26.3379	49.0014	21.4243			27.452		51.5209	33.0862	79.6662
804	35.518			31.2993	43.7183	117.394	33.0248	44.5544	38.8775	26.0521	28.872	45.7057	20.6989			26.8374		51.1059	33.7365	79.6571
805	36.2551			32.6473	43.2824	117.228	33.2466	43.2187	40.3974	25.0962	29.2226	48.9335	20.9024			27.0785		50.7864	33.9447	76.3388
806	35.0629			32.3971	44.0017	117.725	32.108	44.5886	40.4368	25.7319	28.7984	37.7859	20.507			27.032		51.3496	32.1069	76.8015
807	36.4171			32.4244	43.9619	116.916	32.7465	48.5201	40.527	24.5668	29.7655	48.9801	22.9926			27.6808		52.2895	30.2256	82
808	37.7113			32.0457	43.7115	116.992	31.6924	52.3956	40.2782	24.1426	27.3054	44.6116	21.9041			27.3292		55.7715	34.015	82.806
809	36.4044			32.2576	43.4559	115.823	32.6186	52.9615	41.1262	22.4407	28.6229	46.8483	21.1136			27.3476		64.8249	27.8047	69.9284
810	34.7607			31.2091	43.2968	117.764	31.9612	56.0911	39.9934	23.803	30.2796	37.0045	20.4176			27.7999		66.5139	32.7995	69.5367
811	36.1863			31.5796	43.1566	117.069	32.4726	55.6997	40.3502	25.7939	28.8394	46.6383	22.4801			27.601		69.621	32.0738	61.904
812	34.9529			30.742	43.5567	116.134	31.3574	54.3497	39.9273	31.0482	28.6543	46.4036	21.1997			27.8771		67.7385	33.3684	59.264
813	35.4709			32.1773	44.1551	116.086	32.1677	51.8784	40.2906	35.794	27.4864	49.5616	22.8886			27.8184		66.0173	33.7616	57.0669
814	35.4656			31.8264	43.5949	116.166	32.1076	51.2163	40.2442	40.0172	27.8989	46.807	20.5735			27.6038		65.5046	32.8465	58.6683
815	40.2344			32.1848	43.891	116.806	31.9304	49.8978	39.9571	44.8469	28.1863	48.9973	19.7714			27.5689		62.8743	35.7911	57.6603
816	42.14			32.4156	43.8633	114.71	32.4323	47.541	39.148	45.1026	29.2611	49.1774	20.1622			27.4884		57.0639	35.099	58.1393
817	43.8089			32.0494	43.8659	119.359	33.2524	47.3703	40.651	43.5528	29.1483	48.5302	20.9359			27.428		62.475	35.7372	60.6873
818	44.1574			31.9534	43.1998	115.836	32.3325	46.758	40.1751	47.5835	28.45	49.7206	21.6481			27.9579		60.1204	32.3272	60.9154
819	42.5596			32.1792	43.4262	117.786	33.2699	46.3248	40.2246	48.6265	27.9929	46.6478	21.2257			26.9916		58.5961	33.6454	57.2379
820	36.8606			33.7732	43.3376	116.448	32.3875	46.0007	40.0033	44.3742	26.1677	43.1391	21.7079			28.5352		60.9654	35.0156	55.9134
821	32.3922			32.6681	43.9175	118.674	32.3102	45.8766	40.0198	44.6722	25.8237	43.1017	22.2012			27.7574		59.766	35.2477
822	28.062			32.8824	43.839	117.657	33.4968	46.0314	39.7232	40.3571	27.5375	46.5463	19.6755			28.0905		58.1308	38.2609
823	23.4489			32.1413	43.8351	117.501	34.523	46.5389	39.9605	36.6518	29.0728	42.8273	18.8855			29.0594		58.5581	36.3703
824	24.9861			32.4591	44.0844	115.937	33.6209	45.7925	40.4349	34.9075	30.2346	41.9809	23.4604			28.0148		58.0619	36.6302
825	24.2766			31.2839	42.7778	117.237	33.748	46.7275	40.198	31.6443	30.1353	42.8087	22.0222			28.2031		57.8427	39.1496
826	25.7979			32.4817	43.2377	117.402	33.9547	45.8239	40.2311	31.0371	26.7866	43.8235	23.5481			28.3894		61.0724	39.3285
827	27.8504			30.9875	43.308	117.287	33.4303	45.756	40.4321	30.1787	29.0526	46.6031	22.513			28.1105		58.1038	34.2372
828	34.9663			32.2155	43.1116	117.239	33.9118	45.5365	40.4142	30.3323	29.7226	44.6321	22.181			28.5969		57.9228	40.0801
829	39.4566			32.5367	42.8199	117.43	34.4252	45.2851	40.266	30.4636	32.9103	44.5423	22.5428			27.6128		57.7475	34.6352
830	38.0199			31.4772	43.2266	116.676	34.3289	44.5966	40.0591	30.5055	29.3376	44.5478	21.7102			27.9018		58.1649	34.7904
831	33.2682			32.4536	43.1918	116.191	33.6844	44.2273	39.4872	31.2557	27.4842	43.0269	21.3063			27.7785		54.9203	40.2073
832	30.8614			32.7332	43.569	116.005	34.6008	44.3572	40.1905	29.4232	34.392	44.599	21.371			28.7317		57.8519	38.4158
833	33.2552			32.5495	44.0261	116.53	34.5971	44.8358	40.2791	29.5776	34.7775	46.2646	21.5609			28.5396		57.6337	32.7443
834	35.2928			32.5323	43.7421	114.71	34.3324	44.6443	40.3645	30.5603	34.4905	44.429	20.9652			29.3637		56.6578	35.9299
835	35.0058			31.9334	43.0206	116.497	34.4037	44.6767	40.0263	28.6082	36.4732	45.6052	23.4323			29.703		58.76	34.6742
836	36.8166			33.1595	43.8426	116.673	33.8633	44.2727	40.0592	29.5705	34.7777	45.5773	20.7459			29.2244		57.0817	32.1383
837	36.7069			31.7041	43.6745	116.119	34.4211	44.6072	40.0329	29.6015	34.1196	45.4802	21.9257			29.4787		56.8763	32.1315
838	34.9982			32.9944	43.2788	114.752	34.688	44.1204	40.0461	27.9463	33.2507	44.7636	22.6032			30.6718		56.1782	35.7218
839	33.7491			32.5614	42.7189	114.019	33.892	44.3885	40.1086	29.7258	33.6845	46.7261	21.6541			29.0264		56.887	34.1369
840	32.8645			32.1521	43.3851	116.813	34.7794	44.4578	40.1878	29.6997	30.9329	45.9556	21.203			29.5603		56.691	33.5459
841	34.6485			32.8541	43.4103	116.358	34.1734	44.6275	40.3687	28.9771	32.7151	45.846	22.8698			29.1395		56.8904	35.1164
842	36.6729			32.1688	43.3235	115.628	33.5325	43.9211	40.3588	29.5889	31.4498	46.5869	22.1314			29.1116		56.8938	31.7379
843	36.5724			32.567	43.1948	116.458	34.8984	43.4613	40.4444	28.9564	29.7126	46.7825	22.8258			28.8439		57.3115	37.1079
844	38.0031			32.7792	44.1625	115.124	36.126	44.4465	40.3989	27.9775	30.7415	46.3743	23.9985			28.8086		57.8898	33.4886
845	37.7739			32.1878	43.8388	115.007	33.9611	44.8866	40.2929	27.2122	30.4781	46.3866	21.151			29.0578		58.6716	27.2086
846				33.2845	43.5289	113.819	33.6397	43.9307	38.9924	27.1668	27.0257	46.2282	22.3711			27.625		56.363	27.7804
847					43.9537	114.293	34.1694	44.6528	40.79	26.1781	28.2934	45.5875	22.1852			28.9336		57.6029	24.1208
848					43.9458	116.045	33.2201	43.8532	40.079	26.2392	27.998	45.9355	21.9199			29.1125		58.439	27.9588
849					44.1162	115.963	34.1288	44.243	40.0165	25.8755	28.6935	46.1053	20.8519			28.2816		56.5728	25.3953
850					43.6891	115.153	33.9709	44.281	39.9901	25.3646	30.3018	46.4024	21.8974			28.5202		54.9262	26.5441
851					43.06	116.598	35.0081	44.732	40.1384	25.2147	32.5211	46.3819	23.3261			28.6423		57.6395	29.3619
852					43.05	117.066	34.1832	44.7777	39.8423	26.229	29.498	45.959	24.293			27.2428		56.1193	30.0523
853					42.772	115.261	34.0121	44.2878	40.4005	24.9316	30.7299	46.4127	23.8865			26.551		55.5023	25.7143
854					43.1731	115.555	35.002	44.2659	39.6483	25.7825	32.162	46.328	21.6606			25.4872		54.6231	26.465
855					43.647	116.77	35.1778	44.714	40.2237	25.6364	28.9916	46.0576	22.4469			25.2349		54.8398	29.4727
856					43.5843	115.589	34.3667	44.1157	39.888	24.175	30.4665	46.1273	23.921			24.1679		55.6453	29.5134
857					43.1908	114.285	34.6899	44.4938	40.395	24.3595	28.0287	46.7714	22.9817			25.5291		53.9776	28.6504
858					43.0561	114.25	33.932	45.4569	40.2631	24.7569	32.8431	46.8698	22.6331			26.0557		52.1264	28.5782
859					43.4224	114.632	34.0121	45.4281	40.1874	24.2122	30.9549	46.5054	20.4711			26.1254		54.1579	26.4345
860					43.6822	114.794	33.9015	44.5574	40.3095	25.0185	28.3635	45.8962	20.7194			25.0949		53.0794	28.3543
861					43.7918	114.946	33.849	43.7814	39.1576	24.5505	30.8944	45.4352	20.5544			24.249		52.5016	30.2214
862					43.9375	121.666	34.7629	43.9271	40.0592	23.3175	27.8526	45.3839	23.312			26.4762		54.3327	30.228
863					43.5408	127.167	33.1367	44.5994	40.4799	23.3139	28.4161	46.4366	21.5763			26.1682		54.1325	31.149
864					43.1936	126.891	33.2263	44.1448	40	23.8204	32.8943	45.2934	22.0616			26.5108		53.1138	31.6156
865					42.7112	126.865	33.9076	43.9039	39.8288	23.7387	30.1766	46.2669	21.6043			26.171		53.2117	31
866					43.7622	126.525	32.7073	44.2121	39.8059	29.3696	33.6627	45.5174	21.075			25.8394		54.2144	32.7126
867					43.3248	125.153	33.2008	44.4573	40.6022	38.833	29.2345	45.276	21.913			26.3392		53.493	31.4779
868					43.8993	124.338	33.4367	43.6256	40.1351	44.8911	28.3325	45.502	22.0687			26.7582		52.178	31.3357
869					43.6817	126.284	33.7572	44.232	40.2075	49.6283	29.8078	45.7904	19.58			26.4602		51.7021	30.5576
870					43.6219	125.495	34.1616	44.646	39.9572	52.5328	30.8004	44.4627	20.9784			27.773		51.6789	24.8981
871					43.1132	125.116	33.2245	47.0899	39.9835	51.1056	30.3566	46.3636	23.398			27.4475		51.2059	28.2883
872					43.6236	121.744	33.5504	52.0642	40.3457	48.6948	30.1841	46.3566	21.7364			27.7893		51.36	30.3473
873					43.1774	122.389	33.6553	56.45	39.9144	47.5093	31.3037	45.7767	23.2603			27.5648		51.9441	27.3162
874					43.5487	124.989	34.3648	61.139	39.7927	40.517	31.5845	45.054	22.4609			27.5168		52.3682	30.7614
875					42.9991	124.792	33.918	63.0981	39.6673	39.5513	30.6768	45.4172	20.7835			27.5443		52.4434	29.7784
876					44.1121	122.21	33.3702	61.0201	39.1933	38.6957	27.6868	43.7943	20.7133			27.2048		49.1434	32.0863
877					44.0426	123.736	33.9672	59.668	40.1744	35.8247	33.051	45.119	20.0496			27.8317		50.1247	30.8303
878					44.5344	122.628	34.1008	56.4296	39.5323	35.1407	28.7666	45.4029	21.7888			27.08		48.8511	40.9422
879					44.368	122.834	33.936	52.8582	40.3196	34.2438	28.7967	45.6592	21.0617			27.2411		48.3248	38.5757
880					44.4874	122.653	33.3607	52.778	40.0198	33.3165	29.4836	46.2905	21.7423			27.7649		48.6378	36.3653
881					44.442	122.38	34.3878	50.8225	40.3491	32.2873	29.6175	46.4935	20.8605			27.4527		50.2577	36.6131
882					44.5562	122.238	33.7972	48.7699	39.3184	31.5544	27.7607	45.4967	23.2504			28.2484		57.7364	32.0108
883					44.1164	121.35	34.9013	47.9986	40.1713	31.8245	26.5627	45.5104	23.9549			27.5687		66.7972	31.8068
884					44.5419	121.08	33.3183	46.8888	39.7854	31.7006	29.2411	45.9861	24.4297			27.8036		73.6772	29.7912
885					44.1681	121.433	33.832	47.2579	40.3244	30.746	27.7616	45.3703	23.862			28.263		68.8303	29.184
886					43.9183	121.588	34.4691	47.2486	40.1954	32.1897	30.0456	45.6434	21.5577			28.0263		85.5691	26.4748
887					43.7743	120.095	34.1172	46.7926	40.5204	32.0909	33.7994	45.8218	20.8789			28.1899		80.6319	24.1761
888					43.8537	120.348	35.1546	46.25	40.6229	32.2432	33.2065	45.4086	22.4761			28.493		76.9055	27.6601
889					43.2652	120.454	34.5713	46.289	40.4838	32.0388	33.3468	44.7405	20.9357			28.0902		84.2904	29.7944
890					43.2722	120.311	34.334	45.9027	39.662	32.05	32.3653	45.3417	20.0147			28.158		75.9589	29.774
891					43.4807	120.992	32.3086	45.0999	38.8981	30.6696	32.4024	44.8508	19.2794			26.6637		67.6519	26.5957
892					43.594	120.641	33.6656	45.4198	40.0861	31.9105	32.3817	45.2568	21.378			27.6814		71.6307	28.7899
893					43.8502	120.125	33.69	45.9745	40.0132	29.4559	32.5325	45.2402	22.4513			27.9982		75.2774	20.3506
894					44.0678	120.293	34.5175	45.8764	39.424	28.0212	31.6087	45.2342	20.5689			29.1071		72.9257	29.8769
895					44.366	120.117	33.2826	45.8618	40.0232	27.5359	31.2532	44.7572	21.5339			28.8082		74.2154	27.9041
896					44.4109	120	33.9984	45.7627	39.7516	28.2722	31.7124	44.8916	21.2426			28.9107		73.4588	31.8653
897					44.3002	119.644	33.9374	45.9804	39.8775	28.5238	30.7183	45.1152	22.6672			29.7634		71.8709	30.5195
898					44.7432	119.333	34.9424	45.9112	40.2716	26.9408	30.3768	45.2085	22.17			29.0744		70.7602	32.2326
899					45.8024	119.409	33.8724	45.7617	40.5927	26.2478	29.1347	44.3198	21.4113			29.1356		69.8	29.0111
900					45.9772	119.199	34.1031	45.3644	40.3841	26.9471	28.3982	45.1151	22.2717			28.6717		67.6209	29.9691
901					45.9334		34.6705		40.0695	25.5284		44.8243	24.604			28.8902		66.2171	31.3994
902					45.4687		35.1359		40.4729	25.869		45.8775	23.2283			28.1628		65.0033
903					44.7679		34.7277		40.1355	25.7961		45.3475	23.895			28.2013		59.7449
904					44.0343		34.1766		40.076	24.8807		44.8415	24.6322			27.8055		64.6078
905					43.825		34.8211		39.5285	24.0462		46.1109	26.4347			27.7386		66.323
906					44.4126		32.3347		38.7302	24.1159		44.4415	24.3916			28.5578		61.5828
907					44.2903		34.518		39.6276	23.4958		44.7788	25.2407			28.3839		61.5083
908					44.7008		34.6796		39.5815	23.2346		45.8319	25.8919			28.8732		62.5017
909					44.3561		34.2362		39.8284	23.7362		44.6866	26.7852			27.9693		60.326
910					44.1996		36.2225		40.152	22.3318		45.5037	24.6052			27.2839		66.7224
911					43.522		36.2005		39.4873	22.2714		45.2857	27.9811			26.9565		63.3826
912					43.8793		35.3691		39.8514	22.4739		45.2918	27.2354			26.573		59.3682
913					43.7632		34.617		40.0033	21.614		44.8658	26.2774			26.1994		63.4973
914					44.8892		34.653		39.9072	21.6364		45.8146	26.6589			26.5388		63.3264
915					44.6854		34.9157		39.9802	22.586		44.1732	25.8706			27.2285		60.7425
916					45.4036		34.6383		39.2453	21.2639		45.5257	25.1497			26.4259		61.6129
917					45.2564		35.0578		39.242	20.6312		45.7434	26.5355			26.6185		60.6847
918					45.6792		34.4096		39.3828	20.1079		43.8268	23.9721			26.2222		58.9591
919					44.7282		35.2271		39.6839	20.7116		44.0919	23.1002			25.8583		59.1834
920					44.0789		36.8041		39.0066	25.7181		43.4677	23.5664			26.7152		58.0908
921					43.0684		33.767		38.7752	30.947		42.6029	21.6344			25.5759		53.1493
922					43.1379		34.9794		39.3555	37.1058		44.9676	24.4806			26.1939		56.8567
923					42.8884		35.5588		38.7674	42.3351		44.7598	24.374			26.5851		57.1971
924					43.5509		35.9282		38.9554	47.89		43.1919	24.3175			26.1691		54.723
925					44.381		35.0805		38.2108	44.9914		45.1991	24.3088			26.3755		55.162
926					44.5749		36.9196		36.419	47.1551		43.4574	24.0547			26.808		55.6166
927					45.1812		36.2181		36.3135	43.6153		44.3791	23.4477			27.6971		52.9909
928					45.338		36.2189		36.2269	42.0352		43.5986	24.2452			26.6165		54.4233
929					45.4469		37.1405		37.4871	41.9584		44.039	23.0752			26.8531		54.8908
930					45.1655		36.251		36.0867	40.057		43.2757	20.2802			27.7247		53.7137
931					45.1052					38.5223						26.7888
932					45.376					38.8112						27.0503
933					45.4044					38.091						25.4772
934					44.5896					36.3857						26.8235
935					44.909					35.144						27.0356
936					45.463					34.2618						26.9315
937					44.5952					32.8296						27.1523
938					45.1201					31.2725						27.8838
939					45.5713					31.9353						27.3991
940					45.5272					29.8703						28.3963
941					45.5634					30.712						27.8319
942					45.8857					30.2345						28.2471
943					45.4644					30.9132						27.7448
944					46.4656					30.7946						27.0227
945					45.8972					31.3982						27.0795
946					45.6532					30.0836
947					44.7311					29.7755
948					45.3406					29.7887
949					45.2025					27.5827
950					45.6992					28.8059
951					45.5375					27.889
952					45.1117					27.9734
953					45.2494					27.2566
954					45.1044					27.5853
955					44.9431					26.7972
956					45.5101					28.7121
957					45.4501					27.5648
958					45.4862					27.2884
959					44.0713					26.6162
960					42.8377					25.2547
961					42.3588					25.1081
962					42.439					25.0184
963					42.2826					24.8571
964					43.6526					23.7471
965					44.3908					22.5429
966					44.5793					21.9218
967					43.1596					24.6354
968					42.9579					33.5451
969					42.9253					45.8932
970					43.272					54.0912
971					43.7564					58.957
972					44.285					61.9336
973					43.6717					58.7252
974					44.0102					61.7666
975					43.3117					52.195
976					42.4306					47.7653
977					42.9573					43.4119
978					44.0271					43.087
979					44.4235					41.1305
980					45.1911					41.1259
981					43.9859					41.0443
982					44.1334					39.8796
983					43.7582					40.2575
984					44.1011					37.2779
985					43.5854					36.7846
986					43.9701					33.8158
987					43.6538					34.5155
988					43.7378					32.2042
989					43.4333					30.8427
990					43.4104					30.044
991					43.1747					28.9387
992					43.1908					29.317
993					42.9659					28.8254
994					42.8414					30.2632
995					42.8552
996					43.2084
997					43.2711
998					43.487
999					43.7907
1000					44.0498
1001					43.5576
1002					43.3135
1003					42.8467
1004					43.0811
1005					42.9216
1006					42.7651
1007					42.8539
1008					43.8606
1009					43.0165
1010					43.4743
1011					43.061
1012					43.1027
1013					42.5172
1014					43.6782
1015					43.1509
1016					43.2825
1017					43.6326
1018					43.4524
1019					43.4119
1020					43.4931
1021					43.1845
1022					43.2
1023					42.5902
1024					42.6846
1025					43.1153
1026					42.7996
1027					42.6518
1028					43.059
1029					44.8316
1030					44.0481
1031					43.5566
1032					43.358
1033					44.1182
1034					42.8328
1035					43.0479
1036					43.3902
1037					43.9685
1038					44.6704
1039					43.5086
1040					43.6194
1041					43.75
1042					43.7291
1043					43.0404
1044					43.3658
1045					42.6759
1046					43.53
1047					43.5472
1048					43.0698
1049					43.0607
1050					44.1347
1051					42.7788
1052					43.5117
1053					44.615
1054					43.7781
1055					42.7056
1056					43.3504
1057					43.3534
1058					43.3256
1059					42.8017
1060
1061
1062
1063
1064
1065
1066
1067
1068
1069
1070
1071
1072
1073
1074
1075
1076
1077
1078
1079
1080
1081
1082
1083
1084
1085
1086
1087
1088
1089
1090
1091
1092
1093
1094
1095
1096
1097
1098
1099
1100
1101
1102
1103
1104
1105
1106
1107
1108
1109
1110
1111
1112
1113
1114
1115
1116
1117
1118
1119
1120
1121
1122
1123
1124
1125
1126
1127
1128
1129
1130
1131
1132
1133
1134
1135
1136
1137
1138
1139
1140
1141
1142
1143
1144
1145
1146
1147
1148
1149
1150
1151
1152
1153
1154
1155
1156
1157
1158
1159
1160
1161
1162
1163
1164
1165
1166
1167
1168
1169
1170
1171
1172
1173
1174
1175
1176
1177
1178
1179
1180
1181
1182
1183
1184
1185
1186
1187
1188
1189
1190
1191
1192
